# Supplementary material for: α-Synuclein Decreases the Abundance of Proteasome Subunits and Alters Ubiquitin Conjugates in Yeast
Source: Cells. 2021 Aug 28;10(9):2229. doi: 10.3390/cells10092229 (PMC8468666; doi:10.3390/cells10092229)
Supplement: Supplementary file 1 [file cells-10-02229-s001.zip]

Archive with 4 entries (3 files):
- cells-1321177-supplementary/
- cells-1321177-supplementary/Supplementary Figures S1-S2.pdf
- cells-1321177-supplementary/Supplementary Table S1.xlsx
- cells-1321177-supplementary/Supplementary Tables S2-S6.pdf
