# Supplementary material for: α-Synuclein Decreases the Abundance of Proteasome Subunits and Alters Ubiquitin Conjugates in Yeast
Source: Cells. 2021 Aug 28;10(9):2229. doi: 10.3390/cells10092229 (PMC8468666; doi:10.3390/cells10092229)
Supplement: Supplementary file 1 [file cells-10-02229-s001.zip › cells-1321177-supplementary/Supplementary Table S1.xlsx]

## Sheet: Tabelle1
Table S1. List of identified proteins with LC-MS analysis. The data are filtered for 9 valid values (identification of all proteins in each one of the 9 samples). Significant one-column t-test is indicated with (+). "Keep" annotates t-test difference that is above the threshold (x <= -0.7 or >= 0.7). The T-test difference is a mean value of the SILAC ratios of three biological replicates.
Gene names	Protein names	T-test Significant aSyn/EV	T-test Significant S129A/EV	T-test Significant aSyn/S129A	aSyn/EV x>0.7 or <-0.7	S129A/EV x>0.7 or <-0.7	aSyn/S129A x>0.7 or <-0.7	T-test Difference aSyn/EV	stddev aSyn/EV	-LogT-test-p-value-aSyn/EV	T-test Difference S129A/EV	stddev S129A/EV	-LogT-test-p-value-S129A/EV	T-test Difference aSyn/S129A	stddev aSyn/S129A	-LogT-test-p-value-aSyn/S129A	GOBP slim name3	GOCC slim name2	GOBP slim name23
AAC1	ADP,ATP carrier protein 1							0.0215817	0.0910358	0.141964	0.0492217	0.122072	0.25398	0.037279	0.0855603	0.276372	biosynthetic process;cellular metabolic process;cellular nitrogen compound metabolic process;cellular process;cellular respiration;cofactor metabolic process;cofactor transport;establishment of localization;generation of precursor metabolites and energy;heterocycle metabolic process;metabolic process;nitrogen compound metabolic process;nucleobase-containing compound transport;pigment metabolic pr…	cell part;cytosol;membrane	biosynthetic process;cellular metabolic process;cellular nitrogen compound metabolic process;cellular process;cellular respiration;cofactor metabolic process;cofactor transport;establishment of localization;generation of precursor metabolites and energy;heterocycle metabolic process;metabolic process;nitrogen compound metabolic process;nucleobase-containing compound transport;pigment metabolic pr…
AAP1	Alanine/arginine aminopeptidase	+		+	Keep			-0.852935	0.130328	2.11391	-0.351481	0.231213	0.924331	-0.441183	0.0694072	2.08888	carbohydrate metabolic process;cellular metabolic process;cellular process;energy reserve metabolic process;generation of precursor metabolites and energy;macromolecule metabolic process;metabolic process;polysaccharide metabolic process;primary metabolic process;protein metabolic process;proteolysis		carbohydrate metabolic process;cellular metabolic process;cellular process;energy reserve metabolic process;generation of precursor metabolites and energy;macromolecule metabolic process;metabolic process;polysaccharide metabolic process;primary metabolic process;protein metabolic process;proteolysis
AAT2	Aspartate aminotransferase, cytoplasmic	+						-0.609686	0.156278	1.67353	-0.225796	0.240737	0.609501	-0.383159	0.192853	1.12458	amine metabolic process;biosynthetic process;cellular amino acid metabolic process;cellular ketone metabolic process;cellular metabolic process;cellular nitrogen compound metabolic process;cellular process;metabolic process;nitrogen compound metabolic process;organic acid metabolic process;primary metabolic process;small molecule metabolic process	cell part;cytosol;intracellular membrane-bounded organelle;intracellular organelle;microbody;organelle;peroxisome	amine metabolic process;biosynthetic process;cellular amino acid metabolic process;cellular ketone metabolic process;cellular metabolic process;cellular nitrogen compound metabolic process;cellular process;metabolic process;nitrogen compound metabolic process;organic acid metabolic process;primary metabolic process;small molecule metabolic process
ABF1	ARS-binding factor 1		+					-0.934586	0.476885	1.11401	-0.237625	0.07432	1.50733	-0.593818	0.290438	1.14682	biological regulation;biosynthetic process;cellular component organization;cellular metabolic process;cellular nitrogen compound metabolic process;cellular process;chromatin modification;chromatin organization;chromosome organization;DNA metabolic process;DNA repair;DNA replication;gene silencing;macromolecule metabolic process;metabolic process;nitrogen compound metabolic process;nucleobase-cont…	cell part;intracellular membrane-bounded organelle;intracellular organelle;macromolecular complex;nucleotide-excision repair complex;nucleus;organelle;protein complex	biological regulation;biosynthetic process;cellular component organization;cellular metabolic process;cellular nitrogen compound metabolic process;cellular process;chromatin modification;chromatin organization;chromosome organization;DNA metabolic process;DNA repair;DNA replication;gene silencing;macromolecule metabolic process;metabolic process;nitrogen compound metabolic process;nucleobase-cont…
ABP1	Actin-binding protein	+		+	Keep			-0.814265	0.208685	1.67365	-0.138289	0.0823346	0.997242	-0.699946	0.26106	1.36276	biological regulation;cellular component assembly;cellular component organization;cellular process;cytoskeleton organization;localization;organelle organization;regulation of organelle organization	cell cortex;cell part	biological regulation;cellular component assembly;cellular component organization;cellular process;cytoskeleton organization;localization;organelle organization;regulation of organelle organization
ABP140	tRNA(Thr) (cytosine(32)-N(3))-methyltransferase							-0.399961	0.202737	1.11913	-0.0358872	0.342435	0.0591395	-0.251833	0.260104	0.627928	cellular component assembly;cellular component organization;cellular metabolic process;cellular nitrogen compound metabolic process;cellular process;cytoskeleton organization;macromolecule metabolic process;macromolecule modification;metabolic process;nitrogen compound metabolic process;nucleobase-containing compound metabolic process;one-carbon metabolic process;organelle organization;primary me…	cell part;macromolecular complex;protein complex	cellular component assembly;cellular component organization;cellular metabolic process;cellular nitrogen compound metabolic process;cellular process;cytoskeleton organization;macromolecule metabolic process;macromolecule modification;metabolic process;nitrogen compound metabolic process;nucleobase-containing compound metabolic process;one-carbon metabolic process;organelle organization;primary me…
ACC1	Acetyl-CoA carboxylase;Biotin carboxylase	+		+	Keep			0.762481	0.0879674	2.35581	0.355381	0.190564	1.07597	0.3932	0.12656	1.48357	biosynthetic process;cellular component organization;cellular ketone metabolic process;cellular lipid metabolic process;cellular membrane organization;cellular metabolic process;cellular process;establishment of localization;lipid metabolic process;membrane organization;metabolic process;nuclear transport;nucleocytoplasmic transport;organic acid metabolic process;primary metabolic process;protein…	cell part;membrane	biosynthetic process;cellular component organization;cellular ketone metabolic process;cellular lipid metabolic process;cellular membrane organization;cellular metabolic process;cellular process;establishment of localization;lipid metabolic process;membrane organization;metabolic process;nuclear transport;nucleocytoplasmic transport;organic acid metabolic process;primary metabolic process;protein…
ACH1	Acetyl-CoA hydrolase	+		+	Keep		Keep	-0.881891	0.318663	1.38857	0.118843	0.443144	0.162444	-0.9557	0.343956	1.39183	cellular ketone metabolic process;cellular metabolic process;cellular process;cofactor metabolic process;metabolic process;organic acid metabolic process;small molecule metabolic process	cell part;cytosol;intracellular membrane-bounded organelle;intracellular organelle;mitochondrion;organelle	cellular ketone metabolic process;cellular metabolic process;cellular process;cofactor metabolic process;metabolic process;organic acid metabolic process;small molecule metabolic process
ACO1	Aconitate hydratase, mitochondrial	+						-0.470667	0.0895327	1.92636	-0.313163	0.353309	0.577578	-0.167231	0.351005	0.304506	catabolic process;cellular component organization;cellular metabolic process;cellular process;cofactor metabolic process;metabolic process;mitochondrion organization;organelle organization	cell part;cytosol;intracellular non-membrane-bounded organelle;intracellular organelle;organelle	catabolic process;cellular component organization;cellular metabolic process;cellular process;cofactor metabolic process;metabolic process;mitochondrion organization;organelle organization
ACO2	Probable aconitate hydratase 2							-1.12093	0.528118	1.17602	-0.379394	0.268877	0.871397	-0.766368	0.733097	0.673871	amine metabolic process;biosynthetic process;catabolic process;cellular amino acid metabolic process;cellular ketone metabolic process;cellular metabolic process;cellular nitrogen compound metabolic process;cellular process;cofactor metabolic process;metabolic process;nitrogen compound metabolic process;organic acid metabolic process;primary metabolic process;small molecule metabolic process	cell part;intracellular membrane-bounded organelle;intracellular organelle;mitochondrion;organelle	amine metabolic process;biosynthetic process;catabolic process;cellular amino acid metabolic process;cellular ketone metabolic process;cellular metabolic process;cellular nitrogen compound metabolic process;cellular process;cofactor metabolic process;metabolic process;nitrogen compound metabolic process;organic acid metabolic process;primary metabolic process;small molecule metabolic process
ACS1	Acetyl-coenzyme A synthetase 1							-1.24043	0.850198	0.894978	0.656318	0.952998	0.449459	-1.92043	1.38227	0.86056	biosynthetic process;cellular component organization;cellular ketone metabolic process;cellular metabolic process;cellular process;chromatin modification;chromatin organization;chromosome organization;cofactor metabolic process;fermentation;generation of precursor metabolites and energy;histone modification;macromolecule metabolic process;macromolecule modification;metabolic process;organelle org…	cell part;cytosol;endoplasmic reticulum;intracellular membrane-bounded organelle;intracellular organelle;mitochondrion;nucleus;organelle	biosynthetic process;cellular component organization;cellular ketone metabolic process;cellular metabolic process;cellular process;chromatin modification;chromatin organization;chromosome organization;cofactor metabolic process;fermentation;generation of precursor metabolites and energy;histone modification;macromolecule metabolic process;macromolecule modification;metabolic process;organelle org…
ACS2	Acetyl-coenzyme A synthetase 2							-0.0729055	0.202563	0.224285	-0.0121132	0.102131	0.0674005	-0.0447446	0.0610695	0.478698	aging;biosynthetic process;cellular component organization;cellular ketone metabolic process;cellular metabolic process;cellular process;chromatin modification;chromatin organization;chromosome organization;cofactor metabolic process;developmental process;histone modification;macromolecule metabolic process;macromolecule modification;metabolic process;organelle organization;organic acid metabolic…	cell part;cytosol;intracellular membrane-bounded organelle;intracellular non-membrane-bounded organelle;intracellular organelle;nucleolus;nucleus;organelle	aging;biosynthetic process;cellular component organization;cellular ketone metabolic process;cellular metabolic process;cellular process;chromatin modification;chromatin organization;chromosome organization;cofactor metabolic process;developmental process;histone modification;macromolecule metabolic process;macromolecule modification;metabolic process;organelle organization;organic acid metabolic…
ACT1	Actin							0.0708268	0.0591541	0.759909	0.106789	0.0693762	0.933344	-0.011988	0.0400302	0.183327	aging;anatomical structure formation involved in morphogenesis;cell wall organization;cell wall organization or biogenesis;cellular cell wall organization;cellular cell wall organization or biogenesis;cellular component assembly;cellular component movement;cellular component organization;cellular localization;cellular membrane organization;cellular metabolic process;cellular nitrogen compound met…	cell part;chromatin remodeling complex;DNA helicase complex;macromolecular complex;protein complex	aging;anatomical structure formation involved in morphogenesis;cell wall organization;cell wall organization or biogenesis;cellular cell wall organization;cellular cell wall organization or biogenesis;cellular component assembly;cellular component movement;cellular component organization;cellular localization;cellular membrane organization;cellular metabolic process;cellular nitrogen compound met…
ADD66	Proteasome assembly chaperone 2							-0.0811868	0.15134	0.345925	0.117164	0.112171	0.673363	-0.0236033	0.0701699	0.208249	cellular component assembly;cellular component organization;cellular macromolecular complex assembly;cellular process;macromolecular complex assembly;protein complex assembly	cell part;cytosol	cellular component assembly;cellular component organization;cellular macromolecular complex assembly;cellular process;macromolecular complex assembly;protein complex assembly
ADE1	Phosphoribosylaminoimidazole-succinocarboxamide synthase							-0.609531	0.343823	1.0376	-0.220715	0.329071	0.437417	-0.343735	0.229708	0.913026	biosynthetic process;cellular metabolic process;cellular nitrogen compound metabolic process;cellular process;heterocycle metabolic process;metabolic process;nitrogen compound metabolic process;nucleobase-containing compound metabolic process;nucleobase-containing small molecule metabolic process;nucleotide metabolic process;primary metabolic process;small molecule metabolic process		biosynthetic process;cellular metabolic process;cellular nitrogen compound metabolic process;cellular process;heterocycle metabolic process;metabolic process;nitrogen compound metabolic process;nucleobase-containing compound metabolic process;nucleobase-containing small molecule metabolic process;nucleotide metabolic process;primary metabolic process;small molecule metabolic process
ADE12	Adenylosuccinate synthetase		+					-0.259382	0.229551	0.722475	-0.215778	0.0457104	1.83472	0.00488601	0.15928	0.0166188	biosynthetic process;cellular metabolic process;cellular nitrogen compound metabolic process;cellular process;heterocycle metabolic process;metabolic process;nitrogen compound metabolic process;nucleobase-containing compound metabolic process;nucleobase-containing small molecule metabolic process;nucleotide metabolic process;primary metabolic process;small molecule metabolic process	cell part;cytoplasm	biosynthetic process;cellular metabolic process;cellular nitrogen compound metabolic process;cellular process;heterocycle metabolic process;metabolic process;nitrogen compound metabolic process;nucleobase-containing compound metabolic process;nucleobase-containing small molecule metabolic process;nucleotide metabolic process;primary metabolic process;small molecule metabolic process
ADE13	Adenylosuccinate lyase							-0.0391244	0.0767663	0.32745	-0.0549951	0.0324694	1.00347	0.00363505	0.0291954	0.0709632	biosynthetic process;cellular metabolic process;cellular nitrogen compound metabolic process;cellular process;heterocycle metabolic process;metabolic process;nitrogen compound metabolic process;nucleobase-containing compound metabolic process;nucleobase-containing small molecule metabolic process;nucleotide metabolic process;primary metabolic process;small molecule metabolic process		biosynthetic process;cellular metabolic process;cellular nitrogen compound metabolic process;cellular process;heterocycle metabolic process;metabolic process;nitrogen compound metabolic process;nucleobase-containing compound metabolic process;nucleobase-containing small molecule metabolic process;nucleotide metabolic process;primary metabolic process;small molecule metabolic process
ADE16	Bifunctional purine biosynthesis protein ADE16;Phosphoribosylaminoimidazolecarboxamide formyltransferase;IMP cyclohydrolase		+					0.227715	0.151399	0.916686	0.339593	0.108592	1.48898	-0.0568638	0.0760557	0.488564	anatomical structure development;anatomical structure formation involved in morphogenesis;ascospore formation;biosynthetic process;cell development;cell differentiation;cellular metabolic process;cellular nitrogen compound metabolic process;cellular process;cellular respiration;developmental process;generation of precursor metabolites and energy;heterocycle metabolic process;metabolic process;nit…	cell part;cytosol	anatomical structure development;anatomical structure formation involved in morphogenesis;ascospore formation;biosynthetic process;cell development;cell differentiation;cellular metabolic process;cellular nitrogen compound metabolic process;cellular process;cellular respiration;developmental process;generation of precursor metabolites and energy;heterocycle metabolic process;metabolic process;nit…
ADE2	Phosphoribosylaminoimidazole carboxylase							-0.00790011	0.15523	0.0278945	-0.00808251	0.264971	0.0165238	0.00200304	0.134433	0.00799711	biosynthetic process;cellular aromatic compound metabolic process;cellular metabolic process;cellular nitrogen compound metabolic process;cellular process;heterocycle metabolic process;metabolic process;nitrogen compound metabolic process;nucleobase-containing compound metabolic process;nucleobase-containing small molecule metabolic process;nucleotide metabolic process;primary metabolic process;s…		biosynthetic process;cellular aromatic compound metabolic process;cellular metabolic process;cellular nitrogen compound metabolic process;cellular process;heterocycle metabolic process;metabolic process;nitrogen compound metabolic process;nucleobase-containing compound metabolic process;nucleobase-containing small molecule metabolic process;nucleotide metabolic process;primary metabolic process;s…
ADE3	C-1-tetrahydrofolate synthase, cytoplasmic;Methylenetetrahydrofolate dehydrogenase;Methenyltetrahydrofolate cyclohydrolase;Formyltetrahydrofolate synthetase							0.128867	0.0975157	0.825992	0.0767975	0.115769	0.43247	0.0645095	0.0572287	0.720933	amine metabolic process;biosynthetic process;cellular amino acid metabolic process;cellular aromatic compound metabolic process;cellular ketone metabolic process;cellular metabolic process;cellular nitrogen compound metabolic process;cellular process;cofactor metabolic process;heterocycle metabolic process;metabolic process;nitrogen compound metabolic process;nucleobase-containing compound metabo…	cell part;cytoplasm;intracellular membrane-bounded organelle;intracellular organelle;nucleus;organelle	amine metabolic process;biosynthetic process;cellular amino acid metabolic process;cellular aromatic compound metabolic process;cellular ketone metabolic process;cellular metabolic process;cellular nitrogen compound metabolic process;cellular process;cofactor metabolic process;heterocycle metabolic process;metabolic process;nitrogen compound metabolic process;nucleobase-containing compound metabo…
ADE4	Amidophosphoribosyltransferase							-0.295304	0.157211	1.08147	-0.0204579	0.143635	0.0818881	-0.233934	0.147868	0.953231	amine metabolic process;biosynthetic process;cellular amino acid metabolic process;cellular aromatic compound metabolic process;cellular ketone metabolic process;cellular metabolic process;cellular nitrogen compound metabolic process;cellular process;heterocycle metabolic process;metabolic process;nitrogen compound metabolic process;nucleobase-containing compound metabolic process;nucleobase-cont…		amine metabolic process;biosynthetic process;cellular amino acid metabolic process;cellular aromatic compound metabolic process;cellular ketone metabolic process;cellular metabolic process;cellular nitrogen compound metabolic process;cellular process;heterocycle metabolic process;metabolic process;nitrogen compound metabolic process;nucleobase-containing compound metabolic process;nucleobase-cont…
ADE5,7	Bifunctional purine biosynthetic protein ADE5,7;Phosphoribosylamine--glycine ligase;Phosphoribosylformylglycinamidine cyclo-ligase							-0.0886195	0.137641	0.419298	-0.0522545	0.0913375	0.370424	-0.0765997	0.0557119	0.853306	biosynthetic process;cellular aromatic compound metabolic process;cellular metabolic process;cellular nitrogen compound metabolic process;cellular process;heterocycle metabolic process;metabolic process;nitrogen compound metabolic process;nucleobase-containing compound metabolic process;nucleobase-containing small molecule metabolic process;nucleotide metabolic process;pigment metabolic process;p…	cell part;cytoplasm	biosynthetic process;cellular aromatic compound metabolic process;cellular metabolic process;cellular nitrogen compound metabolic process;cellular process;heterocycle metabolic process;metabolic process;nitrogen compound metabolic process;nucleobase-containing compound metabolic process;nucleobase-containing small molecule metabolic process;nucleotide metabolic process;pigment metabolic process;p…
ADE6	Phosphoribosylformylglycinamidine synthase			+				0.0201928	0.133921	0.0870336	-0.0192224	0.119395	0.0933726	0.0710333	0.0246929	1.42022	amine metabolic process;biosynthetic process;cellular amino acid metabolic process;cellular ketone metabolic process;cellular metabolic process;cellular nitrogen compound metabolic process;cellular process;heterocycle metabolic process;metabolic process;nitrogen compound metabolic process;nucleobase-containing compound metabolic process;nucleobase-containing small molecule metabolic process;nucle…	cell part;cytoplasm	amine metabolic process;biosynthetic process;cellular amino acid metabolic process;cellular ketone metabolic process;cellular metabolic process;cellular nitrogen compound metabolic process;cellular process;heterocycle metabolic process;metabolic process;nitrogen compound metabolic process;nucleobase-containing compound metabolic process;nucleobase-containing small molecule metabolic process;nucle…
ADE8	Phosphoribosylglycinamide formyltransferase							-0.320545	0.217748	0.901333	-0.0473672	0.0482949	0.635526	-0.231177	0.148352	0.942234	biosynthetic process;cellular aromatic compound metabolic process;cellular metabolic process;cellular nitrogen compound metabolic process;cellular process;heterocycle metabolic process;metabolic process;nitrogen compound metabolic process;nucleobase-containing compound metabolic process;nucleobase-containing small molecule metabolic process;nucleotide metabolic process;pigment metabolic process;p…		biosynthetic process;cellular aromatic compound metabolic process;cellular metabolic process;cellular nitrogen compound metabolic process;cellular process;heterocycle metabolic process;metabolic process;nitrogen compound metabolic process;nucleobase-containing compound metabolic process;nucleobase-containing small molecule metabolic process;nucleotide metabolic process;pigment metabolic process;p…
ADH1	Alcohol dehydrogenase 1		+					-0.358187	0.223814	0.961645	-0.289768	0.0817552	1.59307	-0.0977083	0.214066	0.290691	alcohol metabolic process;amine metabolic process;biosynthetic process;catabolic process;cellular amino acid metabolic process;cellular ketone metabolic process;cellular metabolic process;cellular nitrogen compound metabolic process;cellular process;cofactor metabolic process;heterocycle metabolic process;metabolic process;nitrogen compound metabolic process;nucleobase-containing compound metabol…	cell part;cytoplasm	alcohol metabolic process;amine metabolic process;biosynthetic process;catabolic process;cellular amino acid metabolic process;cellular ketone metabolic process;cellular metabolic process;cellular nitrogen compound metabolic process;cellular process;cofactor metabolic process;heterocycle metabolic process;metabolic process;nitrogen compound metabolic process;nucleobase-containing compound metabol…
ADH2	Alcohol dehydrogenase 2	+			Keep			-2.09687	0.827081	1.31744	-0.072043	0.488821	0.0849347	-2.02832	0.898941	1.22422	alcohol metabolic process;amine metabolic process;biosynthetic process;catabolic process;cellular amino acid metabolic process;cellular ketone metabolic process;cellular metabolic process;cellular nitrogen compound metabolic process;cellular process;cofactor metabolic process;heterocycle metabolic process;metabolic process;nitrogen compound metabolic process;nucleobase-containing compound metabol…	cell part;cytoplasm	alcohol metabolic process;amine metabolic process;biosynthetic process;catabolic process;cellular amino acid metabolic process;cellular ketone metabolic process;cellular metabolic process;cellular nitrogen compound metabolic process;cellular process;cofactor metabolic process;heterocycle metabolic process;metabolic process;nitrogen compound metabolic process;nucleobase-containing compound metabol…
ADH3	Alcohol dehydrogenase 3, mitochondrial	+			Keep			-0.795732	0.184638	1.75751	-0.253942	0.110372	1.2397	-0.483188	0.202545	1.26856	alcohol metabolic process;amine metabolic process;biosynthetic process;catabolic process;cellular amino acid metabolic process;cellular ketone metabolic process;cellular metabolic process;cellular nitrogen compound metabolic process;cellular process;cofactor metabolic process;fermentation;generation of precursor metabolites and energy;heterocycle metabolic process;metabolic process;nitrogen compo…	cell part	alcohol metabolic process;amine metabolic process;biosynthetic process;catabolic process;cellular amino acid metabolic process;cellular ketone metabolic process;cellular metabolic process;cellular nitrogen compound metabolic process;cellular process;cofactor metabolic process;fermentation;generation of precursor metabolites and energy;heterocycle metabolic process;metabolic process;nitrogen compo…
ADH6	NADP-dependent alcohol dehydrogenase 6							-0.0904662	0.28543	0.195092	-0.157417	0.152673	0.665466	0.0297679	0.270372	0.0622991	alcohol metabolic process;cellular aldehyde metabolic process;cellular metabolic process;cellular process;heterocycle metabolic process;metabolic process;small molecule metabolic process		alcohol metabolic process;cellular aldehyde metabolic process;cellular metabolic process;cellular process;heterocycle metabolic process;metabolic process;small molecule metabolic process
ADK1	Adenylate kinase	+	+		Keep	Discard		-1.17344	0.344249	1.56051	-0.562584	0.0310576	2.99382	-0.549952	0.31678	1.02188	biosynthetic process;cellular metabolic process;cellular nitrogen compound metabolic process;cellular process;DNA metabolic process;heterocycle metabolic process;macromolecule metabolic process;metabolic process;nitrogen compound metabolic process;nucleobase-containing compound metabolic process;nucleobase-containing small molecule metabolic process;nucleotide metabolic process;phosphorus metabol…	cell part;cytoplasm;cytosol;membrane	biosynthetic process;cellular metabolic process;cellular nitrogen compound metabolic process;cellular process;DNA metabolic process;heterocycle metabolic process;macromolecule metabolic process;metabolic process;nitrogen compound metabolic process;nucleobase-containing compound metabolic process;nucleobase-containing small molecule metabolic process;nucleotide metabolic process;phosphorus metabol…
ADO1	Adenosine kinase	+						-0.667926	0.220606	1.46228	-0.310998	0.131731	1.26024	-0.349788	0.143841	1.28391	biosynthetic process;cellular aromatic compound metabolic process;cellular metabolic compound salvage;cellular metabolic process;cellular nitrogen compound metabolic process;cellular process;heterocycle metabolic process;metabolic process;nitrogen compound metabolic process;nucleobase-containing compound metabolic process;nucleobase-containing small molecule metabolic process;nucleotide metabolic…		biosynthetic process;cellular aromatic compound metabolic process;cellular metabolic compound salvage;cellular metabolic process;cellular nitrogen compound metabolic process;cellular process;heterocycle metabolic process;metabolic process;nitrogen compound metabolic process;nucleobase-containing compound metabolic process;nucleobase-containing small molecule metabolic process;nucleotide metabolic…
ADR1	Regulatory protein ADR1		+					1.0728	0.43262	1.29962	0.662242	0.19504	1.55726	0.0900044	0.458562	0.115617	biological regulation;biosynthetic process;cellular component organization;cellular metabolic process;cellular nitrogen compound metabolic process;cellular process;chromatin organization;chromosome organization;macromolecule metabolic process;metabolic process;nitrogen compound metabolic process;nucleobase-containing compound metabolic process;organelle organization;peroxisome organization;primar…	cell part;intracellular membrane-bounded organelle;intracellular organelle;nucleus;organelle	biological regulation;biosynthetic process;cellular component organization;cellular metabolic process;cellular nitrogen compound metabolic process;cellular process;chromatin organization;chromosome organization;macromolecule metabolic process;metabolic process;nitrogen compound metabolic process;nucleobase-containing compound metabolic process;organelle organization;peroxisome organization;primar…
AGX1	Alanine--glyoxylate aminotransferase 1							-0.228916	0.207224	0.708139	-0.0875588	0.0564899	0.938362	-0.0906748	0.229273	0.248664	amine metabolic process;biosynthetic process;cellular amino acid metabolic process;cellular ketone metabolic process;cellular metabolic process;cellular nitrogen compound metabolic process;cellular process;metabolic process;nitrogen compound metabolic process;organic acid metabolic process;primary metabolic process;small molecule metabolic process		amine metabolic process;biosynthetic process;cellular amino acid metabolic process;cellular ketone metabolic process;cellular metabolic process;cellular nitrogen compound metabolic process;cellular process;metabolic process;nitrogen compound metabolic process;organic acid metabolic process;primary metabolic process;small molecule metabolic process
AHA1	Hsp90 co-chaperone AHA1			+				0.203409	0.110593	1.06544	0.115795	0.0791708	0.896733	0.116166	0.0277708	1.7323	biological regulation;cellular metabolic process;cellular process;macromolecule metabolic process;metabolic process;primary metabolic process;protein folding;protein metabolic process;response to abiotic stimulus;response to heat;response to stimulus;response to stress	cell part;cytoplasm	biological regulation;cellular metabolic process;cellular process;macromolecule metabolic process;metabolic process;primary metabolic process;protein folding;protein metabolic process;response to abiotic stimulus;response to heat;response to stimulus;response to stress
AHP1	Peroxiredoxin type-2							-1.25018	0.541265	1.24279	-0.881104	0.598713	0.901125	-0.343634	0.446234	0.503241	biological regulation;cellular homeostasis;cellular process;homeostatic process;response to chemical stimulus;response to oxidative stress;response to stimulus;response to stress	cell part;cytoplasm	biological regulation;cellular homeostasis;cellular process;homeostatic process;response to chemical stimulus;response to oxidative stress;response to stimulus;response to stress
AIM17	Probable oxidoreductase AIM17	+		+				-0.473854	0.166456	1.41164	-0.101409	0.208126	0.311976	-0.237452	0.0944209	1.31091	cellular component organization;cellular process;mitochondrion organization;organelle organization	cell part;intracellular membrane-bounded organelle;intracellular organelle;mitochondrion;organelle	cellular component organization;cellular process;mitochondrion organization;organelle organization
AIM2	Protein AIM2	+	+	+	Keep	Discard	Keep	-1.27124	0.213251	2.03386	-0.212265	0.0612741	1.57397	-0.900131	0.110085	2.30551		cell part;cytoplasm
AIM21	Altered inheritance of mitochondria protein 21	+						-0.583024	0.232012	1.3103	-0.168384	0.140999	0.758204	-0.0361798	0.662499	0.0299953	cellular component movement;cellular process;establishment of localization	cell part	cellular component movement;cellular process;establishment of localization
AIM24	Altered inheritance of mitochondria protein 24, mitochondrial							0.00812981	0.1214	0.0370358	0.0792311	0.0922921	0.560042	-0.0143499	0.123868	0.065743	cellular component organization;cellular membrane organization;cellular process;membrane organization;mitochondrion organization;organelle organization	cell part	cellular component organization;cellular membrane organization;cellular process;membrane organization;mitochondrion organization;organelle organization
AIM36	Altered inheritance of mitochondria protein 36, mitochondrial							-0.277519	0.301557	0.598649	-0.248757	0.273395	0.592215	-0.00696529	0.199565	0.0189554		cell part;membrane
AIM37	Altered inheritance of mitochondria protein 37, mitochondrial							-0.0383166	0.0576164	0.433589	0.0199962	0.175193	0.0647167	-0.0210574	0.0889399	0.141763	cellular component organization;cellular membrane organization;cellular process;membrane organization;mitochondrion organization;organelle organization	cell part	cellular component organization;cellular membrane organization;cellular process;membrane organization;mitochondrion organization;organelle organization
AIM45	Probable electron transfer flavoprotein subunit alpha, mitochondrial							-0.46913	0.200979	1.25119	-0.0991945	0.0589971	0.998012	-0.3252	0.145443	1.21702	metabolic process	cell part;intracellular membrane-bounded organelle;intracellular organelle;mitochondrion;organelle	metabolic process
AIM5	Altered inheritance of mitochondria protein 5, mitochondrial							0.0362336	0.161297	0.133871	-0.0254586	0.252808	0.0567076	0.0192646	0.117416	0.0952884	cellular component organization;cellular membrane organization;cellular process;membrane organization;mitochondrion organization;organelle organization	cell part	cellular component organization;cellular membrane organization;cellular process;membrane organization;mitochondrion organization;organelle organization
AIM9	Altered inheritance of mitochondria protein 9, mitochondrial			+				-0.143736	0.23299	0.401035	-0.00404833	0.203256	0.0107222	-0.10766	0.0279753	1.66205		cell part;intracellular membrane-bounded organelle;intracellular organelle;mitochondrion;organelle
AIP1	Actin-interacting protein 1							0.0897854	0.133017	0.440282	0.136948	0.181089	0.4942	-0.0272416	0.0728902	0.233737	biological regulation;cellular component disassembly;cellular component organization;cellular process;cytoskeleton organization;organelle organization;protein depolymerization;regulation of organelle organization;response to abiotic stimulus;response to osmotic stress;response to stimulus;response to stress	cell part;macromolecular complex;protein complex	biological regulation;cellular component disassembly;cellular component organization;cellular process;cytoskeleton organization;organelle organization;protein depolymerization;regulation of organelle organization;response to abiotic stimulus;response to osmotic stress;response to stimulus;response to stress
AKR1	Palmitoyltransferase AKR1							0.0050823	0.251593	0.0108764	0.128704	0.281001	0.291782	-0.221107	0.164769	0.836513	biological regulation;cellular metabolic process;cellular process;establishment of localization;macromolecule metabolic process;macromolecule modification;metabolic process;primary metabolic process;protein acylation;protein lipidation;protein metabolic process;protein modification process;protein targeting;protein transport;regulation of transport;transport	cell part;Golgi apparatus;intracellular membrane-bounded organelle;intracellular organelle;membrane;organelle	biological regulation;cellular metabolic process;cellular process;establishment of localization;macromolecule metabolic process;macromolecule modification;metabolic process;primary metabolic process;protein acylation;protein lipidation;protein metabolic process;protein modification process;protein targeting;protein transport;regulation of transport;transport
ALA1	Alanine--tRNA ligase, mitochondrial							-0.000851575	0.142229	0.00319632	-0.0417713	0.11778	0.220694	0.0214316	0.0886761	0.144983	amine metabolic process;cellular amino acid metabolic process;cellular ketone metabolic process;cellular metabolic process;cellular nitrogen compound metabolic process;cellular process;macromolecule metabolic process;metabolic process;nitrogen compound metabolic process;nucleobase-containing compound metabolic process;organic acid metabolic process;primary metabolic process;RNA metabolic process;…	cell part;cytoplasm;intracellular membrane-bounded organelle;intracellular organelle;mitochondrion;organelle	amine metabolic process;cellular amino acid metabolic process;cellular ketone metabolic process;cellular metabolic process;cellular nitrogen compound metabolic process;cellular process;macromolecule metabolic process;metabolic process;nitrogen compound metabolic process;nucleobase-containing compound metabolic process;organic acid metabolic process;primary metabolic process;RNA metabolic process;…
ALD2	Aldehyde dehydrogenase [NAD(P)+] 1	+		+				-0.319261	0.040672	2.27033	0.186674	0.124109	0.91671	-0.388397	0.121553	1.5068	amine metabolic process;biosynthetic process;catabolic process;cellular aldehyde metabolic process;cellular amino acid metabolic process;cellular ketone metabolic process;cellular metabolic process;cellular nitrogen compound metabolic process;cellular process;cofactor metabolic process;metabolic process;nitrogen compound metabolic process;organic acid metabolic process;primary metabolic process;s…	cell part;cytoplasm	amine metabolic process;biosynthetic process;catabolic process;cellular aldehyde metabolic process;cellular amino acid metabolic process;cellular ketone metabolic process;cellular metabolic process;cellular nitrogen compound metabolic process;cellular process;cofactor metabolic process;metabolic process;nitrogen compound metabolic process;organic acid metabolic process;primary metabolic process;s…
ALD3	Aldehyde dehydrogenase [NAD(P)+] 2		+		Discard	Keep		0.0041156	0.167865	0.0132345	0.731732	0.286607	1.3231	-0.613736	0.379059	0.97017	amine metabolic process;biosynthetic process;catabolic process;cellular amino acid metabolic process;cellular ketone metabolic process;cellular metabolic process;cellular nitrogen compound metabolic process;cellular process;cofactor metabolic process;metabolic process;nitrogen compound metabolic process;organic acid metabolic process;primary metabolic process;small molecule metabolic process;vita…	cell part;cytoplasm	amine metabolic process;biosynthetic process;catabolic process;cellular amino acid metabolic process;cellular ketone metabolic process;cellular metabolic process;cellular nitrogen compound metabolic process;cellular process;cofactor metabolic process;metabolic process;nitrogen compound metabolic process;organic acid metabolic process;primary metabolic process;small molecule metabolic process;vita…
ALD4	Potassium-activated aldehyde dehydrogenase, mitochondrial	+		+				-0.526296	0.125609	1.7337	0.112135	0.0715215	0.946673	-0.634857	0.15955	1.69014	alcohol metabolic process;biosynthetic process;cellular ketone metabolic process;cellular metabolic process;cellular nitrogen compound metabolic process;cellular process;cofactor metabolic process;heterocycle metabolic process;metabolic process;nitrogen compound metabolic process;nucleobase-containing compound metabolic process;nucleobase-containing small molecule metabolic process;nucleotide met…	cell part;intracellular membrane-bounded organelle;intracellular non-membrane-bounded organelle;intracellular organelle;mitochondrion;organelle	alcohol metabolic process;biosynthetic process;cellular ketone metabolic process;cellular metabolic process;cellular nitrogen compound metabolic process;cellular process;cofactor metabolic process;heterocycle metabolic process;metabolic process;nitrogen compound metabolic process;nucleobase-containing compound metabolic process;nucleobase-containing small molecule metabolic process;nucleotide met…
ALD5	Aldehyde dehydrogenase 5, mitochondrial	+			Keep			-0.912306	0.28761	1.50075	-0.379174	0.754558	0.322517	-0.577779	0.774833	0.487263	alcohol metabolic process;biosynthetic process;catabolic process;cellular ketone metabolic process;cellular metabolic process;cellular process;metabolic process;organic acid metabolic process;small molecule metabolic process	cell part	alcohol metabolic process;biosynthetic process;catabolic process;cellular ketone metabolic process;cellular metabolic process;cellular process;metabolic process;organic acid metabolic process;small molecule metabolic process
ALD6	Magnesium-activated aldehyde dehydrogenase, cytosolic							-0.225711	0.0908911	1.30076	-0.120882	0.106704	0.724117	-0.104831	0.168601	0.404333	alcohol metabolic process;biosynthetic process;catabolic process;cellular ketone metabolic process;cellular metabolic process;cellular nitrogen compound metabolic process;cellular process;cofactor metabolic process;heterocycle metabolic process;metabolic process;nitrogen compound metabolic process;nucleobase-containing compound metabolic process;nucleobase-containing small molecule metabolic proc…	cell part;cytosol;intracellular membrane-bounded organelle;intracellular organelle;mitochondrion;organelle	alcohol metabolic process;biosynthetic process;catabolic process;cellular ketone metabolic process;cellular metabolic process;cellular nitrogen compound metabolic process;cellular process;cofactor metabolic process;heterocycle metabolic process;metabolic process;nitrogen compound metabolic process;nucleobase-containing compound metabolic process;nucleobase-containing small molecule metabolic proc…
ALG5	Dolichyl-phosphate beta-glucosyltransferase							0.671235	0.457699	0.898645	0.390574	0.329034	0.754261	0.415918	0.337232	0.779451	carbohydrate metabolic process;cellular metabolic process;cellular process;macromolecule metabolic process;macromolecule modification;metabolic process;primary metabolic process;protein glycosylation;protein metabolic process;protein modification process	cell part;membrane	carbohydrate metabolic process;cellular metabolic process;cellular process;macromolecule metabolic process;macromolecule modification;metabolic process;primary metabolic process;protein glycosylation;protein metabolic process;protein modification process
ALO1	D-arabinono-1,4-lactone oxidase	+						0.184828	0.0661562	1.3963	0.108855	0.0982027	0.710303	0.062881	0.0860647	0.477338	biosynthetic process;cellular metabolic process;cellular process;heterocycle metabolic process;metabolic process;response to chemical stimulus;response to oxidative stress;response to stimulus;response to stress	cell part;intracellular membrane-bounded organelle;intracellular organelle;mitochondrion;organelle	biosynthetic process;cellular metabolic process;cellular process;heterocycle metabolic process;metabolic process;response to chemical stimulus;response to oxidative stress;response to stimulus;response to stress
ALT1	Probable alanine aminotransferase, mitochondrial							-0.062892	0.207162	0.186091	0.077996	0.193516	0.253863	-0.156054	0.0774538	1.13543	aging;amine metabolic process;biosynthetic process;catabolic process;cellular amino acid metabolic process;cellular ketone metabolic process;cellular metabolic process;cellular nitrogen compound metabolic process;cellular process;developmental process;metabolic process;nitrogen compound metabolic process;organic acid metabolic process;primary metabolic process;small molecule metabolic process	cell part;intracellular membrane-bounded organelle;intracellular organelle;mitochondrion;organelle	aging;amine metabolic process;biosynthetic process;catabolic process;cellular amino acid metabolic process;cellular ketone metabolic process;cellular metabolic process;cellular nitrogen compound metabolic process;cellular process;developmental process;metabolic process;nitrogen compound metabolic process;organic acid metabolic process;primary metabolic process;small molecule metabolic process
AMD1	AMP deaminase							-0.207583	0.219915	0.613164	-0.187033	0.0945084	1.12155	-0.0580217	0.154806	0.234469	biosynthetic process;cellular aromatic compound metabolic process;cellular metabolic compound salvage;cellular metabolic process;cellular nitrogen compound metabolic process;cellular process;heterocycle metabolic process;metabolic process;nitrogen compound metabolic process;nucleobase-containing compound metabolic process;nucleobase-containing small molecule metabolic process;nucleotide metabolic…		biosynthetic process;cellular aromatic compound metabolic process;cellular metabolic compound salvage;cellular metabolic process;cellular nitrogen compound metabolic process;cellular process;heterocycle metabolic process;metabolic process;nitrogen compound metabolic process;nucleobase-containing compound metabolic process;nucleobase-containing small molecule metabolic process;nucleotide metabolic…
AML1	N(6)-adenine-specific DNA methyltransferase-like 1							-0.876684	0.42523	1.1533	-0.425405	0.301304	0.87182	-0.379568	0.216577	1.02898	cellular metabolic process;cellular process;macromolecule metabolic process;macromolecule modification;metabolic process;one-carbon metabolic process;peptidyl-amino acid modification;primary metabolic process;protein alkylation;protein metabolic process;protein modification process;small molecule metabolic process	cell part;cytoplasm	cellular metabolic process;cellular process;macromolecule metabolic process;macromolecule modification;metabolic process;one-carbon metabolic process;peptidyl-amino acid modification;primary metabolic process;protein alkylation;protein metabolic process;protein modification process;small molecule metabolic process
AMS1	Alpha-mannosidase							0.010399	0.69168	0.00806997	0.710596	0.303497	1.25362	-0.575434	0.529105	0.698338	alcohol metabolic process;carbohydrate metabolic process;catabolic process;cellular metabolic process;cellular process;metabolic process;oligosaccharide metabolic process;primary metabolic process;small molecule metabolic process	cell part;membrane	alcohol metabolic process;carbohydrate metabolic process;catabolic process;cellular metabolic process;cellular process;metabolic process;oligosaccharide metabolic process;primary metabolic process;small molecule metabolic process
ANP1	Mannan polymerase II complex ANP1 subunit							-0.00536573	0.589343	0.00486964	-0.138846	0.515714	0.16314	0.171891	0.1323	0.814426	biosynthetic process;carbohydrate metabolic process;cell wall organization or biogenesis;cellular cell wall organization or biogenesis;cellular metabolic process;cellular process;macromolecule metabolic process;macromolecule modification;metabolic process;primary metabolic process;protein glycosylation;protein metabolic process;protein modification process	cell part;macromolecular complex;mannosyltransferase complex;membrane;protein complex	biosynthetic process;carbohydrate metabolic process;cell wall organization or biogenesis;cellular cell wall organization or biogenesis;cellular metabolic process;cellular process;macromolecule metabolic process;macromolecule modification;metabolic process;primary metabolic process;protein glycosylation;protein metabolic process;protein modification process
ANT1	Peroxisomal adenine nucleotide transporter 1							-0.0183656	0.215766	0.04754	-0.0129663	0.283649	0.0249814	0.0350867	0.219459	0.0926749	catabolic process;cellular component organization;cellular ketone metabolic process;cellular lipid metabolic process;cellular metabolic process;cellular process;establishment of localization;hydrogen transport;ion transport;lipid metabolic process;metabolic process;nucleobase-containing compound transport;organelle organization;organic acid metabolic process;peroxisome organization;primary metabo…	cell part	catabolic process;cellular component organization;cellular ketone metabolic process;cellular lipid metabolic process;cellular metabolic process;cellular process;establishment of localization;hydrogen transport;ion transport;lipid metabolic process;metabolic process;nucleobase-containing compound transport;organelle organization;organic acid metabolic process;peroxisome organization;primary metabo…
AOS1	DNA damage tolerance protein RHC31							0.155717	0.312765	0.319314	0.0207084	0.153372	0.0773525	0.101911	0.16719	0.39602	cellular metabolic process;cellular process;macromolecule metabolic process;macromolecule modification;metabolic process;primary metabolic process;protein metabolic process;protein modification by small protein conjugation or removal;protein modification process;response to DNA damage stimulus;response to stimulus;response to stress	cell part;cytosol;intracellular membrane-bounded organelle;intracellular organelle;macromolecular complex;nucleus;organelle;protein complex	cellular metabolic process;cellular process;macromolecule metabolic process;macromolecule modification;metabolic process;primary metabolic process;protein metabolic process;protein modification by small protein conjugation or removal;protein modification process;response to DNA damage stimulus;response to stimulus;response to stress
APA1	Protein APA1;5,5-P-1,P-4-tetraphosphate phosphorylase;ADP-sulfurylase	+		+				-0.327222	0.122724	1.35825	-0.0950744	0.133744	0.464246	-0.151905	0.0597303	1.31996	biosynthetic process;catabolic process;cellular metabolic process;cellular nitrogen compound metabolic process;cellular process;heterocycle metabolic process;metabolic process;nitrogen compound metabolic process;nucleobase-containing compound catabolic process;nucleobase-containing compound metabolic process;nucleobase-containing small molecule metabolic process;nucleoside metabolic process;nucle…		biosynthetic process;catabolic process;cellular metabolic process;cellular nitrogen compound metabolic process;cellular process;heterocycle metabolic process;metabolic process;nitrogen compound metabolic process;nucleobase-containing compound catabolic process;nucleobase-containing compound metabolic process;nucleobase-containing small molecule metabolic process;nucleoside metabolic process;nucle…
APD1	Actin patches distal protein 1							0.113496	0.0866925	0.819603	0.0508113	0.227489	0.13304	0.0294425	0.155066	0.11154		cell part;cytoplasm;intracellular membrane-bounded organelle;intracellular organelle;nucleus;organelle
APE2	Aminopeptidase 2, mitochondrial			+				-0.12184	0.0896901	0.844957	0.126794	0.167616	0.494335	-0.272449	0.0431483	2.08317	catabolic process;cellular metabolic process;cellular process;metabolic process;peptide metabolic process	cell part;extracellular region;intracellular membrane-bounded organelle;intracellular organelle;mitochondrion;organelle;periplasmic space	catabolic process;cellular metabolic process;cellular process;metabolic process;peptide metabolic process
APE3	Aminopeptidase Y	+	+	+	Keep	Keep	Keep	-2.15103	0.149539	2.79395	-0.889776	0.276386	1.51301	-1.15008	0.374412	1.47418	catabolic process;cellular metabolic process;cellular process;macromolecule metabolic process;metabolic process;primary metabolic process;protein catabolic process;protein metabolic process	cell part;intracellular membrane-bounded organelle;intracellular organelle;organelle;vacuole	catabolic process;cellular metabolic process;cellular process;macromolecule metabolic process;metabolic process;primary metabolic process;protein catabolic process;protein metabolic process
APE4	Aspartyl aminopeptidase 4							0.0807146	0.106518	0.495188	0.1469	0.286582	0.329476	-0.217529	0.258286	0.549718	macromolecule metabolic process;metabolic process;primary metabolic process;protein metabolic process;proteolysis	cell part	macromolecule metabolic process;metabolic process;primary metabolic process;protein metabolic process;proteolysis
APL3	AP-2 complex subunit alpha							0.287618	0.300943	0.620357	0.21205	0.315699	0.438063	-0.0253723	0.194231	0.074677	cellular component organization;cellular membrane organization;cellular process;endocytosis;establishment of localization;membrane invagination;membrane organization;protein transport;transport;vesicle-mediated transport	AP-type membrane coat adaptor complex;cell part;macromolecular complex;protein complex;site of polarized growth	cellular component organization;cellular membrane organization;cellular process;endocytosis;establishment of localization;membrane invagination;membrane organization;protein transport;transport;vesicle-mediated transport
APL4	AP-1 complex subunit gamma-1		+					-0.0706527	0.127533	0.357994	-0.0762833	0.00980853	2.26234	-0.0052601	0.0879208	0.0329567	cellular process;establishment of localization;Golgi vesicle transport;protein transport;transport;vacuolar transport;vesicle-mediated transport	AP-type membrane coat adaptor complex;cell part;macromolecular complex;protein complex	cellular process;establishment of localization;Golgi vesicle transport;protein transport;transport;vacuolar transport;vesicle-mediated transport
APL5	AP-3 complex subunit delta		+					0.159885	0.28802	0.358765	0.15635	0.0227847	2.15461	0.0104344	0.361706	0.0156119	cellular process;establishment of localization;Golgi vesicle transport;protein targeting;protein transport;transport;vacuolar transport;vesicle-mediated transport	AP-type membrane coat adaptor complex;cell part;Golgi apparatus;intracellular membrane-bounded organelle;intracellular organelle;macromolecular complex;membrane;organelle;protein complex	cellular process;establishment of localization;Golgi vesicle transport;protein targeting;protein transport;transport;vacuolar transport;vesicle-mediated transport
APL6	AP-3 complex subunit beta							-0.432859	0.320173	0.841644	-0.0221816	0.186231	0.0677035	-0.229471	0.160618	0.880134	cellular process;establishment of localization;Golgi vesicle transport;protein targeting;protein transport;transport;vacuolar transport;vesicle-mediated transport	AP-type membrane coat adaptor complex;cell part;Golgi apparatus;intracellular membrane-bounded organelle;intracellular organelle;macromolecular complex;membrane;organelle;protein complex	cellular process;establishment of localization;Golgi vesicle transport;protein targeting;protein transport;transport;vacuolar transport;vesicle-mediated transport
APT1	Adenine phosphoribosyltransferase 1	+			Keep			-1.43645	0.302086	1.84091	-0.605974	0.304829	1.12502	-0.879767	0.407214	1.18994	biosynthetic process;cellular aromatic compound metabolic process;cellular metabolic compound salvage;cellular metabolic process;cellular nitrogen compound metabolic process;cellular process;heterocycle metabolic process;metabolic process;nitrogen compound metabolic process;nucleobase-containing compound metabolic process;nucleobase-containing small molecule metabolic process;nucleotide metabolic…	cell part;cytoplasm;intracellular membrane-bounded organelle;intracellular organelle;nucleus;organelle	biosynthetic process;cellular aromatic compound metabolic process;cellular metabolic compound salvage;cellular metabolic process;cellular nitrogen compound metabolic process;cellular process;heterocycle metabolic process;metabolic process;nitrogen compound metabolic process;nucleobase-containing compound metabolic process;nucleobase-containing small molecule metabolic process;nucleotide metabolic…
ARA1	D-arabinose dehydrogenase [NAD(P)+] heavy chain							-0.534683	0.232034	1.24092	0.0172799	0.133244	0.0741034	-0.444155	0.247345	1.04728	carbohydrate metabolic process;cellular metabolic process;cellular process;metabolic process;primary metabolic process	cell part;cytosol	carbohydrate metabolic process;cellular metabolic process;cellular process;metabolic process;primary metabolic process
ARA2	D-arabinose 1-dehydrogenase			+	Discard		Keep	-0.279304	0.247614	0.721363	0.22423	0.277738	0.527404	-0.700385	0.234786	1.45005	biosynthetic process;cellular metabolic process;cellular process;heterocycle metabolic process;metabolic process		biosynthetic process;cellular metabolic process;cellular process;heterocycle metabolic process;metabolic process
ARB1	ABC transporter ATP-binding protein ARB1							-0.0379327	0.280504	0.0774806	-0.108065	0.119743	0.587618	0.082484	0.14644	0.364359	cellular localization;cellular process;establishment of localization;localization;metabolic process;nuclear transport;nucleocytoplasmic transport;ribosomal subunit export from nucleus;ribosome biogenesis;transport	cell part;cytoplasm;intracellular membrane-bounded organelle;intracellular organelle;nucleus;organelle	cellular localization;cellular process;establishment of localization;localization;metabolic process;nuclear transport;nucleocytoplasmic transport;ribosomal subunit export from nucleus;ribosome biogenesis;transport
ARC1	GU4 nucleic-binding protein 1	+	+		Keep	Discard		-1.0387	0.312874	1.53854	-0.491654	0.0731749	2.13649	-0.541151	0.246521	1.20249	amine metabolic process;biological regulation;cellular amino acid metabolic process;cellular ketone metabolic process;cellular metabolic process;cellular nitrogen compound metabolic process;cellular process;macromolecule metabolic process;metabolic process;nitrogen compound metabolic process;nucleobase-containing compound metabolic process;organic acid metabolic process;primary metabolic process;…	cell part;cytoplasm;macromolecular complex;protein complex	amine metabolic process;biological regulation;cellular amino acid metabolic process;cellular ketone metabolic process;cellular metabolic process;cellular nitrogen compound metabolic process;cellular process;macromolecule metabolic process;metabolic process;nitrogen compound metabolic process;nucleobase-containing compound metabolic process;organic acid metabolic process;primary metabolic process;…
ARC18	Actin-related protein 2/3 complex subunit 3			+				0.0298422	0.126426	0.141295	0.12927	0.248771	0.334334	-0.220932	0.0285988	2.25656	biological regulation;cellular component organization;cellular localization;cellular process;cytoskeleton organization;establishment of localization;localization;mitochondrion organization;organelle inheritance;organelle localization;organelle organization;regulation of organelle organization	cell part;intracellular membrane-bounded organelle;intracellular organelle;macromolecular complex;mitochondrion;organelle;protein complex	biological regulation;cellular component organization;cellular localization;cellular process;cytoskeleton organization;establishment of localization;localization;mitochondrion organization;organelle inheritance;organelle localization;organelle organization;regulation of organelle organization
ARC19	Actin-related protein 2/3 complex subunit 4							-0.213847	0.275638	0.506989	0.0923881	0.0526023	1.03059	-0.249622	0.193285	0.810351	biological regulation;cellular component assembly;cellular component organization;cellular localization;cellular macromolecular complex assembly;cellular process;cytoskeleton organization;localization;macromolecular complex assembly;mitochondrion organization;organelle inheritance;organelle localization;organelle organization;protein complex assembly;protein polymerization;regulation of organelle…	cell part;macromolecular complex;protein complex	biological regulation;cellular component assembly;cellular component organization;cellular localization;cellular macromolecular complex assembly;cellular process;cytoskeleton organization;localization;macromolecular complex assembly;mitochondrion organization;organelle inheritance;organelle localization;organelle organization;protein complex assembly;protein polymerization;regulation of organelle…
ARC35	Actin-related protein 2/3 complex subunit 2	+	+					0.448888	0.0958941	1.82759	0.414556	0.090216	1.81186	0.103466	0.0755029	0.850996	biological regulation;cellular component organization;cellular localization;cellular membrane organization;cellular process;cytoskeleton organization;endocytosis;establishment of localization;localization;membrane invagination;membrane organization;mitochondrion organization;organelle inheritance;organelle localization;organelle organization;regulation of organelle organization;transport;vesicle-…	cell part;cytosol;macromolecular complex;protein complex	biological regulation;cellular component organization;cellular localization;cellular membrane organization;cellular process;cytoskeleton organization;endocytosis;establishment of localization;localization;membrane invagination;membrane organization;mitochondrion organization;organelle inheritance;organelle localization;organelle organization;regulation of organelle organization;transport;vesicle-…
ARC40	Actin-related protein 2/3 complex subunit 1	+	+					0.380772	0.142389	1.36064	0.473962	0.127188	1.63502	-0.0372234	0.248869	0.086285	biological regulation;cellular component organization;cellular process;cytoskeleton organization;organelle organization;regulation of organelle organization	cell part;macromolecular complex;protein complex	biological regulation;cellular component organization;cellular process;cytoskeleton organization;organelle organization;regulation of organelle organization
ARD1	N-terminal acetyltransferase A complex catalytic subunit ARD1							-0.0427876	0.0833225	0.330114	-0.0216749	0.105552	0.121423	0.204239	0.216357	0.613203	cellular component organization;cellular metabolic process;cellular process;chromatin modification;chromatin organization;chromosome organization;histone modification;macromolecule metabolic process;macromolecule modification;metabolic process;organelle organization;peptidyl-amino acid modification;primary metabolic process;protein acylation;protein metabolic process;protein modification process	cell part;macromolecular complex;protein acetyltransferase complex;protein complex	cellular component organization;cellular metabolic process;cellular process;chromatin modification;chromatin organization;chromosome organization;histone modification;macromolecule metabolic process;macromolecule modification;metabolic process;organelle organization;peptidyl-amino acid modification;primary metabolic process;protein acylation;protein metabolic process;protein modification process
ARE2	Sterol O-acyltransferase 2	+						0.323736	0.0768775	1.73794	0.561133	0.259368	1.19103	-0.066653	0.271146	0.147693	alcohol metabolic process;cellular metabolic process;cellular process;lipid metabolic process;metabolic process;primary metabolic process;small molecule metabolic process	cell part;endoplasmic reticulum;intracellular membrane-bounded organelle;intracellular organelle;membrane;organelle	alcohol metabolic process;cellular metabolic process;cellular process;lipid metabolic process;metabolic process;primary metabolic process;small molecule metabolic process
ARF1	ADP-ribosylation factor 1							0.141144	0.439962	0.197702	-0.0908663	0.60586	0.0865377	0.109648	0.485542	0.134642	autophagy;biological regulation;catabolic process;cell communication;cellular metabolic process;cellular process;establishment of localization;Golgi vesicle transport;metabolic process;protein transport;response to external stimulus;response to extracellular stimulus;response to starvation;response to stimulus;response to stress;signal transduction;transport;vesicle-mediated transport	cell part;Golgi apparatus;intracellular membrane-bounded organelle;intracellular organelle;organelle	autophagy;biological regulation;catabolic process;cell communication;cellular metabolic process;cellular process;establishment of localization;Golgi vesicle transport;metabolic process;protein transport;response to external stimulus;response to extracellular stimulus;response to starvation;response to stimulus;response to stress;signal transduction;transport;vesicle-mediated transport
ARG1	Argininosuccinate synthase							-0.89478	0.78371	0.729096	-0.39279	1.15319	0.211129	-0.500455	1.11231	0.28619	amine metabolic process;biosynthetic process;cellular amino acid metabolic process;cellular ketone metabolic process;cellular metabolic process;cellular nitrogen compound metabolic process;cellular process;metabolic process;nitrogen compound metabolic process;organic acid metabolic process;primary metabolic process;small molecule metabolic process	cell part;cytosol	amine metabolic process;biosynthetic process;cellular amino acid metabolic process;cellular ketone metabolic process;cellular metabolic process;cellular nitrogen compound metabolic process;cellular process;metabolic process;nitrogen compound metabolic process;organic acid metabolic process;primary metabolic process;small molecule metabolic process
ARG3	Ornithine carbamoyltransferase							-1.18278	1.09241	0.695554	-0.509338	1.07916	0.301423	-0.617151	1.31717	0.299052	amine metabolic process;biosynthetic process;cellular amino acid metabolic process;cellular ketone metabolic process;cellular metabolic process;cellular nitrogen compound metabolic process;cellular process;metabolic process;nitrogen compound metabolic process;organic acid metabolic process;primary metabolic process;small molecule metabolic process	cell part;cytosol	amine metabolic process;biosynthetic process;cellular amino acid metabolic process;cellular ketone metabolic process;cellular metabolic process;cellular nitrogen compound metabolic process;cellular process;metabolic process;nitrogen compound metabolic process;organic acid metabolic process;primary metabolic process;small molecule metabolic process
ARG5,6	Protein ARG5,6, mitochondrial;N-acetyl-gamma-glutamyl-phosphate reductase;Acetylglutamate kinase							-1.3105	0.868417	0.919068	-0.613271	1.26774	0.309562	-0.687526	1.19676	0.372058	amine metabolic process;biological regulation;biosynthetic process;cellular amino acid metabolic process;cellular ketone metabolic process;cellular metabolic process;cellular nitrogen compound metabolic process;cellular process;metabolic process;nitrogen compound metabolic process;organic acid metabolic process;primary metabolic process;small molecule metabolic process	cell part	amine metabolic process;biological regulation;biosynthetic process;cellular amino acid metabolic process;cellular ketone metabolic process;cellular metabolic process;cellular nitrogen compound metabolic process;cellular process;metabolic process;nitrogen compound metabolic process;organic acid metabolic process;primary metabolic process;small molecule metabolic process
ARG7	Arginine biosynthesis bifunctional protein ArgJ, mitochondrial;Glutamate N-acetyltransferase;Amino-acid acetyltransferase;Arginine biosynthesis bifunctional protein ArgJ alpha chain;Arginine biosynthesis bifunctional protein ArgJ beta chain	+			Keep			-1.76821	0.646637	1.37878	-0.745771	0.919719	0.529673	-0.904357	0.729588	0.782794	amine metabolic process;biosynthetic process;cellular amino acid metabolic process;cellular ketone metabolic process;cellular metabolic process;cellular nitrogen compound metabolic process;cellular process;metabolic process;nitrogen compound metabolic process;organic acid metabolic process;primary metabolic process;small molecule metabolic process	cell part	amine metabolic process;biosynthetic process;cellular amino acid metabolic process;cellular ketone metabolic process;cellular metabolic process;cellular nitrogen compound metabolic process;cellular process;metabolic process;nitrogen compound metabolic process;organic acid metabolic process;primary metabolic process;small molecule metabolic process
ARG8	Acetylornithine aminotransferase, mitochondrial							-1.54004	0.969711	0.95604	-0.632284	1.35644	0.29739	-0.889574	1.60541	0.358072	amine metabolic process;biosynthetic process;cellular amino acid metabolic process;cellular ketone metabolic process;cellular metabolic process;cellular nitrogen compound metabolic process;cellular process;metabolic process;nitrogen compound metabolic process;organic acid metabolic process;primary metabolic process;small molecule metabolic process	cell part	amine metabolic process;biosynthetic process;cellular amino acid metabolic process;cellular ketone metabolic process;cellular metabolic process;cellular nitrogen compound metabolic process;cellular process;metabolic process;nitrogen compound metabolic process;organic acid metabolic process;primary metabolic process;small molecule metabolic process
ARI1	NADPH-dependent aldehyde reductase ARI1			+			Keep	0.712395	0.495919	0.88399	-0.189477	0.636912	0.181997	0.930397	0.200348	1.82082		cell part;cytoplasm;intracellular membrane-bounded organelle;intracellular organelle;nucleus;organelle
ARL1	ADP-ribosylation factor-like protein 1							-0.26053	0.133073	1.11324	-0.0603539	0.1688	0.222667	-0.171992	0.160754	0.688154	biological regulation;cellular component organization;cellular membrane organization;cellular process;endocytosis;establishment of localization;Golgi vesicle transport;membrane invagination;membrane organization;metabolic process;protein targeting;protein transport;response to stimulus;signal transduction;transport;vacuolar transport;vesicle-mediated transport	cell part;cytosol;Golgi apparatus;intracellular membrane-bounded organelle;intracellular organelle;organelle	biological regulation;cellular component organization;cellular membrane organization;cellular process;endocytosis;establishment of localization;Golgi vesicle transport;membrane invagination;membrane organization;metabolic process;protein targeting;protein transport;response to stimulus;signal transduction;transport;vacuolar transport;vesicle-mediated transport
ARO1	Pentafunctional AROM polypeptide;3-dehydroquinate synthase;3-phosphoshikimate 1-carboxyvinyltransferase;Shikimate kinase;3-dehydroquinate dehydratase;Shikimate dehydrogenase							0.00160679	0.205131	0.0041863	0.0437324	0.241388	0.106027	-0.066973	0.0491624	0.846902	amine metabolic process;biosynthetic process;cellular amino acid metabolic process;cellular aromatic compound metabolic process;cellular ketone metabolic process;cellular metabolic process;cellular nitrogen compound metabolic process;cellular process;metabolic process;nitrogen compound metabolic process;organic acid metabolic process;primary metabolic process;small molecule metabolic process	cell part;cytoplasm	amine metabolic process;biosynthetic process;cellular amino acid metabolic process;cellular aromatic compound metabolic process;cellular ketone metabolic process;cellular metabolic process;cellular nitrogen compound metabolic process;cellular process;metabolic process;nitrogen compound metabolic process;organic acid metabolic process;primary metabolic process;small molecule metabolic process
ARO10	Transaminated amino acid decarboxylase							0.173515	0.609067	0.17356	-0.44113	0.319455	0.856313	0.6817	0.365496	1.07607	alcohol metabolic process;amine metabolic process;biosynthetic process;catabolic process;cellular amino acid metabolic process;cellular aromatic compound metabolic process;cellular ketone metabolic process;cellular metabolic process;cellular nitrogen compound metabolic process;cellular process;heterocycle metabolic process;metabolic process;nitrogen compound metabolic process;organic acid metabol…	cell part;cytoplasm	alcohol metabolic process;amine metabolic process;biosynthetic process;catabolic process;cellular amino acid metabolic process;cellular aromatic compound metabolic process;cellular ketone metabolic process;cellular metabolic process;cellular nitrogen compound metabolic process;cellular process;heterocycle metabolic process;metabolic process;nitrogen compound metabolic process;organic acid metabol…
ARO2	Chorismate synthase							-0.345006	0.337553	0.660159	-0.153541	0.257945	0.386262	-0.17787	0.1218	0.895636	amine metabolic process;biosynthetic process;cellular amino acid metabolic process;cellular aromatic compound metabolic process;cellular ketone metabolic process;cellular metabolic process;cellular nitrogen compound metabolic process;cellular process;metabolic process;nitrogen compound metabolic process;organic acid metabolic process;primary metabolic process;small molecule metabolic process	cell part;cytoplasm	amine metabolic process;biosynthetic process;cellular amino acid metabolic process;cellular aromatic compound metabolic process;cellular ketone metabolic process;cellular metabolic process;cellular nitrogen compound metabolic process;cellular process;metabolic process;nitrogen compound metabolic process;organic acid metabolic process;primary metabolic process;small molecule metabolic process
ARO3	Phospho-2-dehydro-3-deoxyheptonate aldolase, phenylalanine-inhibited							-0.697327	0.392891	1.03848	-0.180091	0.302872	0.385826	-0.434825	0.406772	0.687607	amine metabolic process;biosynthetic process;cellular amino acid metabolic process;cellular aromatic compound metabolic process;cellular ketone metabolic process;cellular metabolic process;cellular nitrogen compound metabolic process;cellular process;metabolic process;nitrogen compound metabolic process;organic acid metabolic process;primary metabolic process;small molecule metabolic process		amine metabolic process;biosynthetic process;cellular amino acid metabolic process;cellular aromatic compound metabolic process;cellular ketone metabolic process;cellular metabolic process;cellular nitrogen compound metabolic process;cellular process;metabolic process;nitrogen compound metabolic process;organic acid metabolic process;primary metabolic process;small molecule metabolic process
ARO4	Phospho-2-dehydro-3-deoxyheptonate aldolase, tyrosine-inhibited	+			Keep			-1.16201	0.256133	1.80101	-0.714013	0.398592	1.04545	-0.426644	0.311438	0.850775	amine metabolic process;biosynthetic process;cellular amino acid metabolic process;cellular aromatic compound metabolic process;cellular ketone metabolic process;cellular metabolic process;cellular nitrogen compound metabolic process;cellular process;metabolic process;nitrogen compound metabolic process;organic acid metabolic process;primary metabolic process;small molecule metabolic process		amine metabolic process;biosynthetic process;cellular amino acid metabolic process;cellular aromatic compound metabolic process;cellular ketone metabolic process;cellular metabolic process;cellular nitrogen compound metabolic process;cellular process;metabolic process;nitrogen compound metabolic process;organic acid metabolic process;primary metabolic process;small molecule metabolic process
ARO7	Chorismate mutase							0.079216	0.0683367	0.738865	-0.0767291	0.0990129	0.506414	0.15326	0.125788	0.771387	amine metabolic process;biosynthetic process;cellular amino acid metabolic process;cellular aromatic compound metabolic process;cellular ketone metabolic process;cellular metabolic process;cellular nitrogen compound metabolic process;cellular process;metabolic process;nitrogen compound metabolic process;organic acid metabolic process;primary metabolic process;small molecule metabolic process		amine metabolic process;biosynthetic process;cellular amino acid metabolic process;cellular aromatic compound metabolic process;cellular ketone metabolic process;cellular metabolic process;cellular nitrogen compound metabolic process;cellular process;metabolic process;nitrogen compound metabolic process;organic acid metabolic process;primary metabolic process;small molecule metabolic process
ARO8	Aromatic/aminoadipate aminotransferase 1							-0.111795	0.0829985	0.839091	-0.150652	0.204144	0.482186	0.0662957	0.135833	0.312544	amine metabolic process;biosynthetic process;cellular amino acid metabolic process;cellular aromatic compound metabolic process;cellular ketone metabolic process;cellular metabolic compound salvage;cellular metabolic process;cellular nitrogen compound metabolic process;cellular process;metabolic process;nitrogen compound metabolic process;organic acid metabolic process;primary metabolic process;s…	cell part;cytoplasm	amine metabolic process;biosynthetic process;cellular amino acid metabolic process;cellular aromatic compound metabolic process;cellular ketone metabolic process;cellular metabolic compound salvage;cellular metabolic process;cellular nitrogen compound metabolic process;cellular process;metabolic process;nitrogen compound metabolic process;organic acid metabolic process;primary metabolic process;s…
ARO9	Aromatic amino acid aminotransferase 2		+					-0.174563	0.165342	0.679937	-0.252221	0.0897172	1.4014	0.0519407	0.148186	0.217867	amine metabolic process;biosynthetic process;cellular amino acid metabolic process;cellular aromatic compound metabolic process;cellular ketone metabolic process;cellular metabolic compound salvage;cellular metabolic process;cellular nitrogen compound metabolic process;cellular process;metabolic process;nitrogen compound metabolic process;organic acid metabolic process;primary metabolic process;s…	cell part;cytoplasm	amine metabolic process;biosynthetic process;cellular amino acid metabolic process;cellular aromatic compound metabolic process;cellular ketone metabolic process;cellular metabolic compound salvage;cellular metabolic process;cellular nitrogen compound metabolic process;cellular process;metabolic process;nitrogen compound metabolic process;organic acid metabolic process;primary metabolic process;s…
ARP2	Actin-related protein 2		+					0.0154587	0.106323	0.0837103	0.1793	0.0469414	1.65575	-0.183369	0.085539	1.18382	anatomical structure formation involved in morphogenesis;biological regulation;cell wall organization;cell wall organization or biogenesis;cellular cell wall organization;cellular cell wall organization or biogenesis;cellular component assembly;cellular component organization;cellular localization;cellular process;cytoskeleton organization;developmental process;establishment of localization;exter…	cell part;intracellular membrane-bounded organelle;intracellular organelle;macromolecular complex;mitochondrion;organelle;protein complex	anatomical structure formation involved in morphogenesis;biological regulation;cell wall organization;cell wall organization or biogenesis;cellular cell wall organization;cellular cell wall organization or biogenesis;cellular component assembly;cellular component organization;cellular localization;cellular process;cytoskeleton organization;developmental process;establishment of localization;exter…
ARP3	Actin-related protein 3	+						0.252986	0.0602255	1.73585	0.280429	0.124825	1.22078	-0.0217661	0.0411906	0.340393	biological regulation;cellular component organization;cellular localization;cellular process;cytoskeleton organization;localization;mitochondrion organization;organelle inheritance;organelle localization;organelle organization;regulation of organelle organization	cell part;macromolecular complex;protein complex	biological regulation;cellular component organization;cellular localization;cellular process;cytoskeleton organization;localization;mitochondrion organization;organelle inheritance;organelle localization;organelle organization;regulation of organelle organization
ARP4	Actin-related protein 4							0.00618164	0.335999	0.00989518	0.159984	0.0779544	1.14975	-0.10072	0.046727	1.18813	biological regulation;biosynthetic process;cellular component assembly;cellular component organization;cellular macromolecular complex assembly;cellular metabolic process;cellular nitrogen compound metabolic process;cellular process;chromatin modification;chromatin organization;chromosome organization;DNA geometric change;DNA metabolic process;DNA repair;histone modification;macromolecular comple…	cell part;chromatin remodeling complex;DNA helicase complex;intracellular membrane-bounded organelle;intracellular organelle;macromolecular complex;nucleus;organelle;protein complex	biological regulation;biosynthetic process;cellular component assembly;cellular component organization;cellular macromolecular complex assembly;cellular metabolic process;cellular nitrogen compound metabolic process;cellular process;chromatin modification;chromatin organization;chromosome organization;DNA geometric change;DNA metabolic process;DNA repair;histone modification;macromolecular comple…
ARP5	Actin-related protein 5							-0.195169	0.080246	1.28404	0.0943136	0.208282	0.288188	-0.148924	0.0704097	1.17329	biological regulation;biosynthetic process;cellular component organization;cellular metabolic process;cellular nitrogen compound metabolic process;cellular process;chromatin modification;chromatin organization;chromosome organization;DNA geometric change;DNA metabolic process;DNA repair;macromolecule metabolic process;metabolic process;nitrogen compound metabolic process;nucleobase-containing com…	cell part;chromatin remodeling complex;DNA helicase complex;intracellular membrane-bounded organelle;intracellular organelle;macromolecular complex;nucleus;organelle;protein complex	biological regulation;biosynthetic process;cellular component organization;cellular metabolic process;cellular nitrogen compound metabolic process;cellular process;chromatin modification;chromatin organization;chromosome organization;DNA geometric change;DNA metabolic process;DNA repair;macromolecule metabolic process;metabolic process;nitrogen compound metabolic process;nucleobase-containing com…
ARP8	Actin-like protein ARP8	+						-0.175908	0.0640762	1.382	-0.0647414	0.380666	0.0990434	-0.0182921	0.218952	0.0466213	biological regulation;biosynthetic process;cellular component organization;cellular metabolic process;cellular nitrogen compound metabolic process;cellular process;chromatin modification;chromatin organization;chromosome organization;DNA geometric change;DNA metabolic process;DNA recombination;DNA repair;macromolecule metabolic process;metabolic process;nitrogen compound metabolic process;nucleob…	cell part;chromatin remodeling complex;cytoplasm;cytoskeleton;DNA helicase complex;intracellular membrane-bounded organelle;intracellular non-membrane-bounded organelle;intracellular organelle;macromolecular complex;nucleus;organelle;protein complex	biological regulation;biosynthetic process;cellular component organization;cellular metabolic process;cellular nitrogen compound metabolic process;cellular process;chromatin modification;chromatin organization;chromosome organization;DNA geometric change;DNA metabolic process;DNA recombination;DNA repair;macromolecule metabolic process;metabolic process;nitrogen compound metabolic process;nucleob…
ARP9	Actin-like protein ARP9							0.151582	0.164837	0.598219	-0.0488039	0.181218	0.163194	0.181989	0.203699	0.581984	biological regulation;biosynthetic process;cellular component assembly;cellular component disassembly;cellular component organization;cellular metabolic process;cellular nitrogen compound metabolic process;cellular process;chromatin modification;chromatin organization;chromosome organization;macromolecule metabolic process;metabolic process;nitrogen compound metabolic process;nucleobase-containin…	cell part;chromatin remodeling complex;intracellular membrane-bounded organelle;intracellular organelle;macromolecular complex;nucleus;organelle;protein complex	biological regulation;biosynthetic process;cellular component assembly;cellular component disassembly;cellular component organization;cellular metabolic process;cellular nitrogen compound metabolic process;cellular process;chromatin modification;chromatin organization;chromosome organization;macromolecule metabolic process;metabolic process;nitrogen compound metabolic process;nucleobase-containin…
ARX1	Probable metalloprotease ARX1							0.170523	0.420241	0.255739	-0.0484927	0.287672	0.0981009	0.17337	0.0708044	1.28944	cellular localization;cellular process;establishment of localization;localization;nuclear transport;nucleocytoplasmic transport;ribosomal subunit export from nucleus;transport	cell part;cytoplasm;intracellular membrane-bounded organelle;intracellular non-membrane-bounded organelle;intracellular organelle;macromolecular complex;nucleolus;nucleoplasm;nucleus;organelle;preribosome;ribonucleoprotein complex	cellular localization;cellular process;establishment of localization;localization;nuclear transport;nucleocytoplasmic transport;ribosomal subunit export from nucleus;transport
ASC1	Guanine nucleotide-binding protein subunit beta-like protein							-0.454396	0.673892	0.43981	-0.209942	0.541688	0.243224	-0.194534	0.63289	0.188637	biological regulation;cellular homeostasis;cellular process;filamentous growth;growth;growth of unicellular organism as a thread of attached cells;homeostatic process;invasive growth in response to glucose limitation;regulation of translation;response to chemical stimulus;response to stimulus;signal transduction	cell part;macromolecular complex;ribonucleoprotein complex;small ribosomal subunit	biological regulation;cellular homeostasis;cellular process;filamentous growth;growth;growth of unicellular organism as a thread of attached cells;homeostatic process;invasive growth in response to glucose limitation;regulation of translation;response to chemical stimulus;response to stimulus;signal transduction
ASF1	Histone chaperone ASF1	+						-0.545349	0.178325	1.47054	-0.223307	0.12612	1.03666	-0.290089	0.246204	0.749421	biological regulation;biosynthetic process;cellular component assembly;cellular component disassembly;cellular component organization;cellular macromolecular complex assembly;cellular metabolic process;cellular nitrogen compound metabolic process;cellular process;chromatin modification;chromatin organization;chromosome organization;gene silencing;histone modification;macromolecular complex assemb…	cell part;cytosol;intracellular membrane-bounded organelle;intracellular organelle;nucleus;organelle	biological regulation;biosynthetic process;cellular component assembly;cellular component disassembly;cellular component organization;cellular macromolecular complex assembly;cellular metabolic process;cellular nitrogen compound metabolic process;cellular process;chromatin modification;chromatin organization;chromosome organization;gene silencing;histone modification;macromolecular complex assemb…
ASN1	Asparagine synthetase [glutamine-hydrolyzing] 1							-0.375604	0.676888	0.358614	-0.346218	0.683428	0.325334	0.0657878	0.237661	0.168178	amine metabolic process;biosynthetic process;cellular amino acid metabolic process;cellular ketone metabolic process;cellular metabolic process;cellular nitrogen compound metabolic process;cellular process;metabolic process;nitrogen compound metabolic process;organic acid metabolic process;primary metabolic process;small molecule metabolic process		amine metabolic process;biosynthetic process;cellular amino acid metabolic process;cellular ketone metabolic process;cellular metabolic process;cellular nitrogen compound metabolic process;cellular process;metabolic process;nitrogen compound metabolic process;organic acid metabolic process;primary metabolic process;small molecule metabolic process
ASN2	Asparagine synthetase [glutamine-hydrolyzing] 2							0.185246	0.158092	0.745834	0.0153507	0.214092	0.0397571	0.145551	0.0990575	0.900012	amine metabolic process;biosynthetic process;cellular amino acid metabolic process;cellular ketone metabolic process;cellular metabolic process;cellular nitrogen compound metabolic process;cellular process;metabolic process;nitrogen compound metabolic process;organic acid metabolic process;primary metabolic process;small molecule metabolic process		amine metabolic process;biosynthetic process;cellular amino acid metabolic process;cellular ketone metabolic process;cellular metabolic process;cellular nitrogen compound metabolic process;cellular process;metabolic process;nitrogen compound metabolic process;organic acid metabolic process;primary metabolic process;small molecule metabolic process
ASP1	L-asparaginase 1	+			Keep			-0.999056	0.0578866	2.95187	-0.235768	0.24502	0.624316	-0.476973	0.284603	0.995614	amine metabolic process;catabolic process;cellular amino acid metabolic process;cellular ketone metabolic process;cellular metabolic process;cellular nitrogen compound metabolic process;cellular process;metabolic process;nitrogen compound metabolic process;organic acid metabolic process;primary metabolic process;small molecule metabolic process	cell part;cytoplasm;intracellular	amine metabolic process;catabolic process;cellular amino acid metabolic process;cellular ketone metabolic process;cellular metabolic process;cellular nitrogen compound metabolic process;cellular process;metabolic process;nitrogen compound metabolic process;organic acid metabolic process;primary metabolic process;small molecule metabolic process
ATG27	Autophagy-related protein 27	+	+	+				0.466876	0.144631	1.51525	0.312325	0.0631473	1.87439	0.29447	0.0924099	1.50453	autophagy;catabolic process;cellular component assembly;cellular component organization;cellular localization;cellular metabolic process;cellular process;establishment of localization;localization;metabolic process;organelle assembly;organelle organization;peroxisome organization;protein targeting;protein transport;transport;vacuolar transport;vacuole organization;vesicle organization	cell part;intracellular membrane-bounded organelle;intracellular organelle;membrane;mitochondrion;organelle	autophagy;catabolic process;cellular component assembly;cellular component organization;cellular localization;cellular metabolic process;cellular process;establishment of localization;localization;metabolic process;organelle assembly;organelle organization;peroxisome organization;protein targeting;protein transport;transport;vacuolar transport;vacuole organization;vesicle organization
ATP1	ATP synthase subunit alpha, mitochondrial							-0.053005	0.158194	0.207358	0.0015306	0.10077	0.00815371	-0.0339957	0.039086	0.56716	biosynthetic process;cellular metabolic process;cellular nitrogen compound metabolic process;cellular process;establishment of localization;heterocycle metabolic process;hydrogen transport;ion transport;metabolic process;nitrogen compound metabolic process;nucleobase-containing compound metabolic process;nucleobase-containing small molecule metabolic process;nucleotide metabolic process;primary m…	cell part;cytosol;intracellular membrane-bounded organelle;intracellular non-membrane-bounded organelle;intracellular organelle;macromolecular complex;mitochondrion;organelle;protein complex	biosynthetic process;cellular metabolic process;cellular nitrogen compound metabolic process;cellular process;establishment of localization;heterocycle metabolic process;hydrogen transport;ion transport;metabolic process;nitrogen compound metabolic process;nucleobase-containing compound metabolic process;nucleobase-containing small molecule metabolic process;nucleotide metabolic process;primary m…
ATP12	Protein ATP12, mitochondrial							-0.0255066	0.235592	0.061204	-0.08905	0.0693916	0.806055	0.180151	0.21558	0.545551	cellular component assembly;cellular component organization;cellular macromolecular complex assembly;cellular process;macromolecular complex assembly;protein complex assembly	cell part;intracellular membrane-bounded organelle;intracellular organelle;mitochondrion;organelle	cellular component assembly;cellular component organization;cellular macromolecular complex assembly;cellular process;macromolecular complex assembly;protein complex assembly
ATP17	ATP synthase subunit f, mitochondrial	+			Keep			-0.940066	0.0868374	2.54787	0.0542584	0.864021	0.0346498	-1.07428	0.884045	0.769645	biosynthetic process;cellular metabolic process;cellular nitrogen compound metabolic process;cellular process;establishment of localization;heterocycle metabolic process;hydrogen transport;ion transport;metabolic process;nitrogen compound metabolic process;nucleobase-containing compound metabolic process;nucleobase-containing small molecule metabolic process;nucleotide metabolic process;primary m…	cell part;macromolecular complex;protein complex	biosynthetic process;cellular metabolic process;cellular nitrogen compound metabolic process;cellular process;establishment of localization;heterocycle metabolic process;hydrogen transport;ion transport;metabolic process;nitrogen compound metabolic process;nucleobase-containing compound metabolic process;nucleobase-containing small molecule metabolic process;nucleotide metabolic process;primary m…
ATP2	ATP synthase subunit beta, mitochondrial	+	+		Keep	Discard		-0.99754	0.217925	1.80858	-0.286293	0.108027	1.35333	-0.702532	0.320231	1.20201	biosynthetic process;cellular metabolic process;cellular nitrogen compound metabolic process;cellular process;establishment of localization;heterocycle metabolic process;hydrogen transport;ion transport;metabolic process;nitrogen compound metabolic process;nucleobase-containing compound metabolic process;nucleobase-containing small molecule metabolic process;nucleotide metabolic process;primary m…	cell part;cytosol;macromolecular complex;membrane;protein complex	biosynthetic process;cellular metabolic process;cellular nitrogen compound metabolic process;cellular process;establishment of localization;heterocycle metabolic process;hydrogen transport;ion transport;metabolic process;nitrogen compound metabolic process;nucleobase-containing compound metabolic process;nucleobase-containing small molecule metabolic process;nucleotide metabolic process;primary m…
ATP3	ATP synthase subunit gamma, mitochondrial							-0.0786454	0.0978122	0.525278	-0.0194977	0.0436614	0.28387	-0.0461423	0.0692621	0.434375	biosynthetic process;cellular metabolic process;cellular nitrogen compound metabolic process;cellular process;establishment of localization;heterocycle metabolic process;hydrogen transport;ion transport;metabolic process;nitrogen compound metabolic process;nucleobase-containing compound metabolic process;nucleobase-containing small molecule metabolic process;nucleotide metabolic process;primary m…	cell part;macromolecular complex;protein complex	biosynthetic process;cellular metabolic process;cellular nitrogen compound metabolic process;cellular process;establishment of localization;heterocycle metabolic process;hydrogen transport;ion transport;metabolic process;nitrogen compound metabolic process;nucleobase-containing compound metabolic process;nucleobase-containing small molecule metabolic process;nucleotide metabolic process;primary m…
ATP4	ATP synthase subunit 4, mitochondrial	+	+	+	Keep	Discard		-0.707121	0.136087	1.91643	-0.24525	0.0850623	1.42207	-0.37273	0.148169	1.31116	biosynthetic process;cellular component assembly;cellular component organization;cellular metabolic process;cellular nitrogen compound metabolic process;cellular process;establishment of localization;heterocycle metabolic process;hydrogen transport;ion transport;macromolecular complex assembly;metabolic process;nitrogen compound metabolic process;nucleobase-containing compound metabolic process;n…	cell part;macromolecular complex;protein complex	biosynthetic process;cellular component assembly;cellular component organization;cellular metabolic process;cellular nitrogen compound metabolic process;cellular process;establishment of localization;heterocycle metabolic process;hydrogen transport;ion transport;macromolecular complex assembly;metabolic process;nitrogen compound metabolic process;nucleobase-containing compound metabolic process;n…
ATP5	ATP synthase subunit 5, mitochondrial	+	+	+	Keep	Keep	Keep	-1.77545	0.187385	2.43268	-0.751882	0.189097	1.68953	-0.93844	0.284332	1.53368	biosynthetic process;cellular metabolic process;cellular nitrogen compound metabolic process;cellular process;establishment of localization;heterocycle metabolic process;hydrogen transport;ion transport;metabolic process;nitrogen compound metabolic process;nucleobase-containing compound metabolic process;nucleobase-containing small molecule metabolic process;nucleotide metabolic process;primary m…	cell part;macromolecular complex;protein complex	biosynthetic process;cellular metabolic process;cellular nitrogen compound metabolic process;cellular process;establishment of localization;heterocycle metabolic process;hydrogen transport;ion transport;metabolic process;nitrogen compound metabolic process;nucleobase-containing compound metabolic process;nucleobase-containing small molecule metabolic process;nucleotide metabolic process;primary m…
ATP6	ATP synthase subunit a		+					0.218306	0.406858	0.346002	0.44629	0.103798	1.75554	-0.247313	0.478958	0.332072	biosynthetic process;cellular metabolic process;cellular nitrogen compound metabolic process;cellular process;establishment of localization;heterocycle metabolic process;hydrogen transport;ion transport;metabolic process;nitrogen compound metabolic process;nucleobase-containing compound metabolic process;nucleobase-containing small molecule metabolic process;nucleotide metabolic process;primary m…	cell part;macromolecular complex;protein complex	biosynthetic process;cellular metabolic process;cellular nitrogen compound metabolic process;cellular process;establishment of localization;heterocycle metabolic process;hydrogen transport;ion transport;metabolic process;nitrogen compound metabolic process;nucleobase-containing compound metabolic process;nucleobase-containing small molecule metabolic process;nucleotide metabolic process;primary m…
ATP7	ATP synthase subunit d, mitochondrial	+	+	+	Keep	Discard		-0.993734	0.117851	2.33204	-0.426744	0.0657994	2.10614	-0.5418	0.148316	1.61833	biosynthetic process;cellular metabolic process;cellular nitrogen compound metabolic process;cellular process;establishment of localization;heterocycle metabolic process;hydrogen transport;ion transport;metabolic process;nitrogen compound metabolic process;nucleobase-containing compound metabolic process;nucleobase-containing small molecule metabolic process;nucleotide metabolic process;primary m…	cell part;macromolecular complex;protein complex	biosynthetic process;cellular metabolic process;cellular nitrogen compound metabolic process;cellular process;establishment of localization;heterocycle metabolic process;hydrogen transport;ion transport;metabolic process;nitrogen compound metabolic process;nucleobase-containing compound metabolic process;nucleobase-containing small molecule metabolic process;nucleotide metabolic process;primary m…
AYR1	NADPH-dependent 1-acyldihydroxyacetone phosphate reductase	+	+	+				0.125208	0.013426	2.41898	0.355723	0.100114	1.59515	-0.0661085	0.00861138	2.25116	biosynthetic process;catabolic process;cellular ketone metabolic process;cellular lipid metabolic process;cellular metabolic process;cellular process;glycerol ether metabolic process;lipid metabolic process;metabolic process;organic acid metabolic process;primary metabolic process;small molecule metabolic process	cell part;endoplasmic reticulum;intracellular membrane-bounded organelle;intracellular organelle;lipid particle;organelle	biosynthetic process;catabolic process;cellular ketone metabolic process;cellular lipid metabolic process;cellular metabolic process;cellular process;glycerol ether metabolic process;lipid metabolic process;metabolic process;organic acid metabolic process;primary metabolic process;small molecule metabolic process
BAT1	Branched-chain-amino-acid aminotransferase, mitochondrial							-0.827965	0.628393	0.82397	-0.293589	0.616719	0.30424	-0.477573	0.31492	0.922594	amine metabolic process;biological regulation;biosynthetic process;catabolic process;cellular amino acid metabolic process;cellular ketone metabolic process;cellular metabolic compound salvage;cellular metabolic process;cellular nitrogen compound metabolic process;cellular process;metabolic process;nitrogen compound metabolic process;organic acid metabolic process;primary metabolic process;regula…	cell part	amine metabolic process;biological regulation;biosynthetic process;catabolic process;cellular amino acid metabolic process;cellular ketone metabolic process;cellular metabolic compound salvage;cellular metabolic process;cellular nitrogen compound metabolic process;cellular process;metabolic process;nitrogen compound metabolic process;organic acid metabolic process;primary metabolic process;regula…
BAT2	Branched-chain-amino-acid aminotransferase, cytosolic	+	+					-0.655497	0.214775	1.46888	-0.256868	0.0672078	1.65626	-0.332883	0.191532	1.02272	amine metabolic process;biosynthetic process;catabolic process;cellular amino acid metabolic process;cellular ketone metabolic process;cellular metabolic compound salvage;cellular metabolic process;cellular nitrogen compound metabolic process;cellular process;metabolic process;nitrogen compound metabolic process;organic acid metabolic process;primary metabolic process;small molecule metabolic pro…	cell part;cytoplasm	amine metabolic process;biosynthetic process;catabolic process;cellular amino acid metabolic process;cellular ketone metabolic process;cellular metabolic compound salvage;cellular metabolic process;cellular nitrogen compound metabolic process;cellular process;metabolic process;nitrogen compound metabolic process;organic acid metabolic process;primary metabolic process;small molecule metabolic pro…
BBC1	Myosin tail region-interacting protein MTI1	+	+					0.541072	0.127486	1.74456	0.507675	0.0244775	3.11126	-0.0516338	0.144352	0.222768	cellular component organization;cellular process;cytoskeleton organization;organelle organization	cell part	cellular component organization;cellular process;cytoskeleton organization;organelle organization
BCH1	Protein BCH1							-0.213193	0.104246	1.14702	-0.0643626	0.184841	0.216297	-0.174645	0.0883035	1.12107	amine metabolic process;biosynthetic process;carbohydrate metabolic process;cell wall organization or biogenesis;cellular cell wall organization or biogenesis;cellular metabolic process;cellular process;establishment of localization;Golgi vesicle transport;macromolecule metabolic process;metabolic process;nitrogen compound metabolic process;polysaccharide metabolic process;primary metabolic proce…	cell part;macromolecular complex;membrane;protein complex	amine metabolic process;biosynthetic process;carbohydrate metabolic process;cell wall organization or biogenesis;cellular cell wall organization or biogenesis;cellular metabolic process;cellular process;establishment of localization;Golgi vesicle transport;macromolecule metabolic process;metabolic process;nitrogen compound metabolic process;polysaccharide metabolic process;primary metabolic proce…
BCY1	cAMP-dependent protein kinase regulatory subunit							-0.087103	0.146563	0.385618	0.112153	0.174974	0.417353	-0.175698	0.195708	0.584683	biological regulation;regulation of protein modification process	cell part;cytoplasm;intracellular membrane-bounded organelle;intracellular organelle;macromolecular complex;membrane;nucleus;organelle;plasma membrane;protein complex	biological regulation;regulation of protein modification process
BDH1	Diacetyl reductase [(R)-acetoin forming]			+				-0.720749	0.376391	1.0962	-0.185163	0.222452	0.543456	-0.571339	0.0900998	2.08682	alcohol metabolic process;biosynthetic process;metabolic process;small molecule metabolic process	cell part;cytoplasm	alcohol metabolic process;biosynthetic process;metabolic process;small molecule metabolic process
BET4	Geranylgeranyl transferase type-2 subunit alpha							0.178699	0.566261	0.194167	0.167763	0.35081	0.305736	0.0985194	0.138053	0.466083	cellular metabolic process;cellular process;establishment of localization;Golgi vesicle transport;macromolecule metabolic process;macromolecule modification;metabolic process;primary metabolic process;protein metabolic process;protein modification process;protein targeting;protein transport;transport;vesicle-mediated transport	cell part;macromolecular complex;protein complex	cellular metabolic process;cellular process;establishment of localization;Golgi vesicle transport;macromolecule metabolic process;macromolecule modification;metabolic process;primary metabolic process;protein metabolic process;protein modification process;protein targeting;protein transport;transport;vesicle-mediated transport
BFR1	Nuclear segregation protein BFR1	+	+		Keep	Discard		-1.81913	0.531228	1.56434	-0.595316	0.0261274	3.19284	-1.15307	0.46583	1.29816	biological regulation;cellular localization;cellular metabolic process;cellular nitrogen compound metabolic process;cellular process;localization;macromolecule metabolic process;meiosis;metabolic process;mRNA metabolic process;nitrogen compound metabolic process;nucleobase-containing compound metabolic process;primary metabolic process;regulation of cell cycle;regulation of mitotic cell cycle;reg…	cell part;cytoplasm;endoplasmic reticulum;intracellular membrane-bounded organelle;intracellular organelle;macromolecular complex;membrane;organelle;polysome;ribonucleoprotein complex	biological regulation;cellular localization;cellular metabolic process;cellular nitrogen compound metabolic process;cellular process;localization;macromolecule metabolic process;meiosis;metabolic process;mRNA metabolic process;nitrogen compound metabolic process;nucleobase-containing compound metabolic process;primary metabolic process;regulation of cell cycle;regulation of mitotic cell cycle;reg…
BFR2	Protein BFR2	+			Keep			-0.738471	0.279182	1.35177	-0.303015	0.230416	0.822666	-0.481095	0.291251	0.984899	cellular metabolic process;cellular nitrogen compound metabolic process;cellular process;establishment of localization;macromolecule metabolic process;metabolic process;nitrogen compound metabolic process;nucleobase-containing compound metabolic process;primary metabolic process;protein transport;RNA metabolic process;RNA processing;rRNA processing;transport;vesicle-mediated transport	cell part;intracellular non-membrane-bounded organelle;intracellular organelle;macromolecular complex;nucleolus;organelle;preribosome;ribonucleoprotein complex	cellular metabolic process;cellular nitrogen compound metabolic process;cellular process;establishment of localization;macromolecule metabolic process;metabolic process;nitrogen compound metabolic process;nucleobase-containing compound metabolic process;primary metabolic process;protein transport;RNA metabolic process;RNA processing;rRNA processing;transport;vesicle-mediated transport
BGL2	Glucan 1,3-beta-glucosidase	+	+		Keep	Keep		0.902428	0.251082	1.60474	0.818627	0.293256	1.39563	0.157976	0.273488	0.374213	carbohydrate metabolic process;cell wall organization;cell wall organization or biogenesis;cellular cell wall organization;cellular cell wall organization or biogenesis;cellular component organization;cellular process;external encapsulating structure organization;metabolic process;primary metabolic process	cell part;cell wall;external encapsulating structure;extracellular region	carbohydrate metabolic process;cell wall organization;cell wall organization or biogenesis;cellular cell wall organization;cellular cell wall organization or biogenesis;cellular component organization;cellular process;external encapsulating structure organization;metabolic process;primary metabolic process
BLM10	Proteasome activator BLM10							0.336223	0.289111	0.740953	0.239037	0.180929	0.825821	-0.113568	0.49595	0.136699	biological regulation;cellular component assembly;cellular component organization;cellular macromolecular complex assembly;cellular metabolic process;cellular nitrogen compound metabolic process;cellular process;chromatin modification;chromatin organization;chromosome organization;DNA metabolic process;DNA repair;macromolecular complex assembly;macromolecule metabolic process;metabolic process;ni…	cell part;intracellular membrane-bounded organelle;intracellular organelle;macromolecular complex;nucleus;organelle;proteasome complex;protein complex	biological regulation;cellular component assembly;cellular component organization;cellular macromolecular complex assembly;cellular metabolic process;cellular nitrogen compound metabolic process;cellular process;chromatin modification;chromatin organization;chromosome organization;DNA metabolic process;DNA repair;macromolecular complex assembly;macromolecule metabolic process;metabolic process;ni…
BMH1	Protein BMH1	+	+					-0.640594	0.208505	1.47435	-0.17991	0.0686404	1.34435	-0.410879	0.254827	0.96712	amine metabolic process;anatomical structure development;anatomical structure formation involved in morphogenesis;ascospore formation;biological regulation;biosynthetic process;carbohydrate metabolic process;cell development;cell differentiation;cell growth;cell wall organization or biogenesis;cellular cell wall organization or biogenesis;cellular component assembly;cellular component organizatio…	cell part;cytoplasm;intracellular membrane-bounded organelle;intracellular organelle;nucleus;organelle	amine metabolic process;anatomical structure development;anatomical structure formation involved in morphogenesis;ascospore formation;biological regulation;biosynthetic process;carbohydrate metabolic process;cell development;cell differentiation;cell growth;cell wall organization or biogenesis;cellular cell wall organization or biogenesis;cellular component assembly;cellular component organizatio…
BMH2	Protein BMH2	+			Keep			-0.726057	0.26966	1.36619	-0.224036	0.0992148	1.22483	-0.443634	0.18023	1.29367	amine metabolic process;anatomical structure development;anatomical structure formation involved in morphogenesis;ascospore formation;biological regulation;biosynthetic process;carbohydrate metabolic process;cell development;cell differentiation;cell growth;cell wall organization or biogenesis;cellular cell wall organization or biogenesis;cellular component assembly;cellular component organizatio…	cell part;cytoplasm;intracellular membrane-bounded organelle;intracellular organelle;nucleus;organelle	amine metabolic process;anatomical structure development;anatomical structure formation involved in morphogenesis;ascospore formation;biological regulation;biosynthetic process;carbohydrate metabolic process;cell development;cell differentiation;cell growth;cell wall organization or biogenesis;cellular cell wall organization or biogenesis;cellular component assembly;cellular component organizatio…
BNA3	Probable kynurenine--oxoglutarate transaminase BNA3							0.0426853	0.0700366	0.395965	0.0997746	0.131299	0.496594	-0.00343034	0.129535	0.0143116	amine metabolic process;biosynthetic process;cellular amino acid metabolic process;cellular ketone metabolic process;cellular metabolic process;cellular nitrogen compound metabolic process;cellular process;heterocycle metabolic process;metabolic process;nitrogen compound metabolic process;organic acid metabolic process;primary metabolic process;small molecule metabolic process	cell part;cytoplasm;intracellular membrane-bounded organelle;intracellular organelle;mitochondrion;organelle	amine metabolic process;biosynthetic process;cellular amino acid metabolic process;cellular ketone metabolic process;cellular metabolic process;cellular nitrogen compound metabolic process;cellular process;heterocycle metabolic process;metabolic process;nitrogen compound metabolic process;organic acid metabolic process;primary metabolic process;small molecule metabolic process
BNA4	Kynurenine 3-monooxygenase	+		+				0.373333	0.0947127	1.6822	0.0676043	0.0536976	0.793184	0.327781	0.0863461	1.65056	amine metabolic process;biosynthetic process;catabolic process;cellular amino acid metabolic process;cellular aromatic compound metabolic process;cellular ketone metabolic process;cellular metabolic process;cellular nitrogen compound metabolic process;cellular process;cofactor metabolic process;heterocycle metabolic process;metabolic process;nitrogen compound metabolic process;nucleobase-containi…	cell part;membrane	amine metabolic process;biosynthetic process;catabolic process;cellular amino acid metabolic process;cellular aromatic compound metabolic process;cellular ketone metabolic process;cellular metabolic process;cellular nitrogen compound metabolic process;cellular process;cofactor metabolic process;heterocycle metabolic process;metabolic process;nitrogen compound metabolic process;nucleobase-containi…
BNA6	Nicotinate-nucleotide pyrophosphorylase [carboxylating]							0.0934396	0.480273	0.114521	0.00459327	0.193229	0.012826	-0.676453	1.11703	0.393315	biosynthetic process;cellular metabolic process;cellular nitrogen compound metabolic process;cellular process;cofactor metabolic process;heterocycle metabolic process;metabolic process;nitrogen compound metabolic process;nucleobase-containing compound metabolic process;nucleobase-containing small molecule metabolic process;nucleotide metabolic process;primary metabolic process;small molecule meta…	cell part;cytoplasm;intracellular membrane-bounded organelle;intracellular organelle;nucleus;organelle	biosynthetic process;cellular metabolic process;cellular nitrogen compound metabolic process;cellular process;cofactor metabolic process;heterocycle metabolic process;metabolic process;nitrogen compound metabolic process;nucleobase-containing compound metabolic process;nucleobase-containing small molecule metabolic process;nucleotide metabolic process;primary metabolic process;small molecule meta…
BNA7	Kynurenine formamidase							0.0280113	0.316985	0.0494404	-0.0295595	0.107424	0.167082	0.0565594	0.381262	0.0855309	amine metabolic process;biosynthetic process;catabolic process;cellular amino acid metabolic process;cellular aromatic compound metabolic process;cellular ketone metabolic process;cellular metabolic process;cellular nitrogen compound metabolic process;cellular process;cofactor metabolic process;heterocycle metabolic process;metabolic process;nitrogen compound metabolic process;nucleobase-containi…		amine metabolic process;biosynthetic process;catabolic process;cellular amino acid metabolic process;cellular aromatic compound metabolic process;cellular ketone metabolic process;cellular metabolic process;cellular nitrogen compound metabolic process;cellular process;cofactor metabolic process;heterocycle metabolic process;metabolic process;nitrogen compound metabolic process;nucleobase-containi…
BOS1	Protein transport protein BOS1		+					0.392788	0.234982	0.993685	0.300037	0.0947535	1.4993	0.19694	0.198863	0.641256	cellular component organization;cellular membrane organization;cellular process;establishment of localization;Golgi vesicle transport;membrane fusion;membrane organization;organelle fusion;organelle organization;protein transport;transport;vesicle organization;vesicle-mediated transport	cell part;macromolecular complex;membrane;protein complex	cellular component organization;cellular membrane organization;cellular process;establishment of localization;Golgi vesicle transport;membrane fusion;membrane organization;organelle fusion;organelle organization;protein transport;transport;vesicle organization;vesicle-mediated transport
BRE5	UBP3-associated protein BRE5							0.0906744	0.412952	0.130591	-0.189876	0.279507	0.44319	0.0813427	0.310782	0.158177	autophagy;biological regulation;catabolic process;cellular metabolic process;cellular process;establishment of localization;macromolecule metabolic process;macromolecule modification;metabolic process;primary metabolic process;protein metabolic process;protein modification by small protein conjugation or removal;protein modification process;regulation of transport;transport	cell part;intracellular non-membrane-bounded organelle;intracellular organelle;macromolecular complex;organelle;ribonucleoprotein complex	autophagy;biological regulation;catabolic process;cellular metabolic process;cellular process;establishment of localization;macromolecule metabolic process;macromolecule modification;metabolic process;primary metabolic process;protein metabolic process;protein modification by small protein conjugation or removal;protein modification process;regulation of transport;transport
BRO1	Vacuolar-sorting protein BRO1			+				-0.12279	0.113066	0.69744	0.00561622	0.163665	0.0186302	-0.270119	0.0825916	1.5261	biological regulation;catabolic process;cellular component organization;cellular membrane organization;cellular metabolic process;cellular process;endosome transport;establishment of localization;macromolecule metabolic process;macromolecule modification;membrane organization;metabolic process;organelle organization;primary metabolic process;protein metabolic process;protein modification by small…	cell part;cytoplasm;endosome;intracellular membrane-bounded organelle;intracellular organelle;membrane;organelle	biological regulation;catabolic process;cellular component organization;cellular membrane organization;cellular metabolic process;cellular process;endosome transport;establishment of localization;macromolecule metabolic process;macromolecule modification;membrane organization;metabolic process;organelle organization;primary metabolic process;protein metabolic process;protein modification by small…
BRX1	Ribosome biogenesis protein BRX1	+	+					-0.66	0.231728	1.41206	-0.279282	0.102718	1.37414	-0.298548	0.215825	0.857525	cellular component assembly;cellular component organization;cellular macromolecular complex assembly;cellular process;macromolecular complex assembly;ribonucleoprotein complex assembly	cell part;intracellular non-membrane-bounded organelle;intracellular organelle;macromolecular complex;nucleolus;organelle;preribosome;ribonucleoprotein complex	cellular component assembly;cellular component organization;cellular macromolecular complex assembly;cellular process;macromolecular complex assembly;ribonucleoprotein complex assembly
BUD6	Bud site selection protein 6							-0.072411	0.294062	0.147972	-0.0709548	0.0682717	0.670305	0.158918	0.253223	0.408278	biological regulation;cell budding;cell division;cell growth;cellular component assembly;cellular component organization;cellular process;chromatin modification;chromatin organization;chromosome organization;cytoskeleton organization;establishment or maintenance of cell polarity;filamentous growth;growth;growth of unicellular organism as a thread of attached cells;organelle organization;pseudohyp…	cell part;macromolecular complex;microtubule organizing center;polarisome;protein complex;site of polarized growth	biological regulation;cell budding;cell division;cell growth;cellular component assembly;cellular component organization;cellular process;chromatin modification;chromatin organization;chromosome organization;cytoskeleton organization;establishment or maintenance of cell polarity;filamentous growth;growth;growth of unicellular organism as a thread of attached cells;organelle organization;pseudohyp…
CAB2	Phosphopantothenate--cysteine ligase CAB2	+		+				0.0665057	0.0262844	1.31584	0.0359809	0.114554	0.193167	-0.12618	0.0371894	1.55665	biosynthetic process;cellular metabolic process;cellular nitrogen compound metabolic process;cellular process;cofactor metabolic process;heterocycle metabolic process;metabolic process;nitrogen compound metabolic process;nucleobase-containing compound metabolic process;nucleobase-containing small molecule metabolic process;nucleoside metabolic process;nucleotide metabolic process;primary metaboli…	cell part;cytoplasm;intracellular membrane-bounded organelle;intracellular organelle;nucleus;organelle	biosynthetic process;cellular metabolic process;cellular nitrogen compound metabolic process;cellular process;cofactor metabolic process;heterocycle metabolic process;metabolic process;nitrogen compound metabolic process;nucleobase-containing compound metabolic process;nucleobase-containing small molecule metabolic process;nucleoside metabolic process;nucleotide metabolic process;primary metaboli…
CAB4	Phosphopantetheine adenylyltransferase							0.398991	0.195909	1.14379	0.318403	0.159069	1.13036	0.237922	0.156476	0.924493	biosynthetic process;cellular metabolic process;cellular nitrogen compound metabolic process;cellular process;cofactor metabolic process;heterocycle metabolic process;metabolic process;nitrogen compound metabolic process;nucleobase-containing compound metabolic process;nucleobase-containing small molecule metabolic process;nucleoside metabolic process;nucleotide metabolic process;primary metaboli…	cell part;cytoplasm;intracellular membrane-bounded organelle;intracellular organelle;nucleus;organelle	biosynthetic process;cellular metabolic process;cellular nitrogen compound metabolic process;cellular process;cofactor metabolic process;heterocycle metabolic process;metabolic process;nitrogen compound metabolic process;nucleobase-containing compound metabolic process;nucleobase-containing small molecule metabolic process;nucleoside metabolic process;nucleotide metabolic process;primary metaboli…
CAF16	CCR4-associated factor 16			+				0.172778	0.193128	0.582736	0.0304055	0.124532	0.146604	0.215292	0.0503284	1.75122	biological regulation;metabolic process	cell part;cytoplasm;intracellular membrane-bounded organelle;intracellular organelle;macromolecular complex;nucleus;organelle;protein complex;transcription factor complex	biological regulation;metabolic process
CAJ1	Protein CAJ1	+	+		Keep	Discard		-1.27473	0.290213	1.7736	-0.611216	0.122	1.88534	-0.607167	0.257829	1.25822	cellular metabolic process;cellular process;macromolecule metabolic process;metabolic process;primary metabolic process;protein folding;protein metabolic process	cell part;intracellular membrane-bounded organelle;intracellular organelle;nucleus;organelle	cellular metabolic process;cellular process;macromolecule metabolic process;metabolic process;primary metabolic process;protein folding;protein metabolic process
CAM1	Elongation factor 1-gamma 1							0.132069	0.138015	0.621089	0.0410854	0.113197	0.226362	0.0796136	0.100255	0.518862	biological regulation;biosynthetic process;cellular metabolic process;cellular process;macromolecule metabolic process;metabolic process;regulation of translation;ribosome biogenesis;translational elongation	cell part;cytoplasm;intracellular membrane-bounded organelle;intracellular organelle;nucleus;organelle	biological regulation;biosynthetic process;cellular metabolic process;cellular process;macromolecule metabolic process;metabolic process;regulation of translation;ribosome biogenesis;translational elongation
CAP1	F-actin-capping protein subunit alpha	+		+				-0.218524	0.0593283	1.62525	0.0968994	0.156915	0.401449	-0.27667	0.0622275	1.7839	biological regulation;cellular component organization;regulation of organelle organization	cell part;F-actin capping protein complex;macromolecular complex;protein complex	biological regulation;cellular component organization;regulation of organelle organization
CAP2	F-actin-capping protein subunit beta		+					0.0551518	0.274036	0.118802	0.294354	0.0318008	2.41251	-0.142125	0.166409	0.557252	biological regulation;cellular component organization;cellular process;cytoskeleton organization;filamentous growth;growth;organelle organization;regulation of organelle organization	cell part;F-actin capping protein complex;macromolecular complex;protein complex;site of polarized growth	biological regulation;cellular component organization;cellular process;cytoskeleton organization;filamentous growth;growth;organelle organization;regulation of organelle organization
CAR1	Arginase		+					-0.240931	0.204082	0.750696	-0.136538	0.0353839	1.66431	-0.0702316	0.220897	0.195761	amine metabolic process;biological regulation;biosynthetic process;catabolic process;cellular amide metabolic process;cellular amino acid metabolic process;cellular ketone metabolic process;cellular metabolic process;cellular nitrogen compound metabolic process;cellular process;metabolic process;nitrogen compound metabolic process;nitrogen cycle metabolic process;organic acid metabolic process;pr…	cell part;cytosol	amine metabolic process;biological regulation;biosynthetic process;catabolic process;cellular amide metabolic process;cellular amino acid metabolic process;cellular ketone metabolic process;cellular metabolic process;cellular nitrogen compound metabolic process;cellular process;metabolic process;nitrogen compound metabolic process;nitrogen cycle metabolic process;organic acid metabolic process;pr…
CAT2	Carnitine O-acetyltransferase, mitochondrial	+			Keep			-0.908655	0.086622	2.52063	0.14908	0.415951	0.223254	-0.886387	0.403454	1.20315	amine metabolic process;cellular amino acid metabolic process;cellular ketone metabolic process;cellular lipid metabolic process;cellular metabolic process;cellular nitrogen compound metabolic process;cellular process;establishment of localization;lipid metabolic process;metabolic process;nitrogen compound metabolic process;organic acid metabolic process;primary metabolic process;small molecule m…	cell part;intracellular membrane-bounded organelle;intracellular organelle;membrane;microbody;mitochondrion;organelle;peroxisome	amine metabolic process;cellular amino acid metabolic process;cellular ketone metabolic process;cellular lipid metabolic process;cellular metabolic process;cellular nitrogen compound metabolic process;cellular process;establishment of localization;lipid metabolic process;metabolic process;nitrogen compound metabolic process;organic acid metabolic process;primary metabolic process;small molecule m…
CBF5	H/ACA ribonucleoprotein complex subunit 4							0.0651866	0.115933	0.363682	0.0374202	0.0222943	0.99674	0.0201535	0.0726767	0.168505	cell division;cellular component organization;cellular metabolic process;cellular nitrogen compound metabolic process;cellular process;macromolecule metabolic process;macromolecule modification;metabolic process;mitosis;nitrogen compound metabolic process;nuclear division;nucleobase-containing compound metabolic process;organelle fission;organelle organization;primary metabolic process;RNA metabo…	cell part;cytoplasm;intracellular non-membrane-bounded organelle;intracellular organelle;macromolecular complex;nucleolus;organelle;protein complex;ribonucleoprotein complex;small nucleolar ribonucleoprotein complex	cell division;cellular component organization;cellular metabolic process;cellular nitrogen compound metabolic process;cellular process;macromolecule metabolic process;macromolecule modification;metabolic process;mitosis;nitrogen compound metabolic process;nuclear division;nucleobase-containing compound metabolic process;organelle fission;organelle organization;primary metabolic process;RNA metabo…
CBP3	Protein CBP3, mitochondrial							-0.36172	0.147284	1.29185	-0.0970803	0.186277	0.335387	-0.205743	0.352828	0.377974	biological regulation;cellular component assembly;cellular component organization;cellular macromolecular complex assembly;cellular process;macromolecular complex assembly;protein complex assembly;protein complex biogenesis;regulation of organelle organization;regulation of translation	cell part;intracellular membrane-bounded organelle;intracellular non-membrane-bounded organelle;intracellular organelle;macromolecular complex;mitochondrion;organelle;ribonucleoprotein complex;ribosome	biological regulation;cellular component assembly;cellular component organization;cellular macromolecular complex assembly;cellular process;macromolecular complex assembly;protein complex assembly;protein complex biogenesis;regulation of organelle organization;regulation of translation
CBR1	NADH-cytochrome b5 reductase 1	+	+					0.363853	0.123027	1.44297	0.163901	0.0555879	1.44047	0.228382	0.162791	0.867358		cell part;membrane
CCC1	Protein CCC1							0.321406	0.248877	0.810327	-0.0867948	0.190927	0.289417	0.400315	0.324089	0.780458	biological regulation;cellular homeostasis;cellular ion homeostasis;cellular process;establishment of localization;homeostatic process;ion transport;transmembrane transport;transport	cell part;Golgi apparatus;intracellular membrane-bounded organelle;intracellular organelle;membrane;organelle;vacuole	biological regulation;cellular homeostasis;cellular ion homeostasis;cellular process;establishment of localization;homeostatic process;ion transport;transmembrane transport;transport
CCP1	Cytochrome c peroxidase, mitochondrial	+			Keep			-1.18942	0.113356	2.52087	-0.431111	0.43581	0.640588	-0.663229	0.538279	0.778806	catabolic process;cellular metabolic process;cellular process;metabolic process;response to chemical stimulus;response to oxidative stress;response to stimulus;response to stress	cell part	catabolic process;cellular metabolic process;cellular process;metabolic process;response to chemical stimulus;response to oxidative stress;response to stimulus;response to stress
CCR4	Glucose-repressible alcohol dehydrogenase transcriptional effector							-0.0499407	0.102676	0.311385	0.125082	0.173207	0.471733	-0.0929686	0.0514829	1.05153	biological regulation;biosynthetic process;catabolic process;cellular metabolic process;cellular nitrogen compound metabolic process;cellular process;DNA metabolic process;DNA replication;macromolecule metabolic process;metabolic process;mRNA metabolic process;mRNA processing;nitrogen compound metabolic process;nucleobase-containing compound metabolic process;primary metabolic process;regulation …	cell part;cytoplasm;intracellular membrane-bounded organelle;intracellular non-membrane-bounded organelle;intracellular organelle;macromolecular complex;nucleus;organelle;protein complex;ribonucleoprotein complex	biological regulation;biosynthetic process;catabolic process;cellular metabolic process;cellular nitrogen compound metabolic process;cellular process;DNA metabolic process;DNA replication;macromolecule metabolic process;metabolic process;mRNA metabolic process;mRNA processing;nitrogen compound metabolic process;nucleobase-containing compound metabolic process;primary metabolic process;regulation …
CCS1	Superoxide dismutase 1 copper chaperone	+						-0.458542	0.169173	1.37161	-0.13312	0.124617	0.687179	-0.190963	0.091774	1.16051	biological regulation;cellular metabolic process;cellular process;establishment of localization;ion transport;metabolic process;transport	cell part;cytosol;intracellular membrane-bounded organelle;intracellular organelle;membrane;nucleus;organelle	biological regulation;cellular metabolic process;cellular process;establishment of localization;ion transport;metabolic process;transport
CCT2	T-complex protein 1 subunit beta							0.229469	0.147864	0.939246	0.113641	0.11101	0.661119	0.161312	0.182691	0.575456	cellular metabolic process;cellular process;macromolecule metabolic process;metabolic process;primary metabolic process;protein folding;protein metabolic process	cell part;macromolecular complex;protein complex	cellular metabolic process;cellular process;macromolecule metabolic process;metabolic process;primary metabolic process;protein folding;protein metabolic process
CCT3	T-complex protein 1 subunit gamma							0.276573	0.154311	1.04585	0.160786	0.0682155	1.25894	0.130112	0.070431	1.06878	cellular metabolic process;cellular process;macromolecule metabolic process;metabolic process;primary metabolic process;protein folding;protein metabolic process	cell part;macromolecular complex;protein complex	cellular metabolic process;cellular process;macromolecule metabolic process;metabolic process;primary metabolic process;protein folding;protein metabolic process
CCT4	T-complex protein 1 subunit delta							0.372786	0.161968	1.23998	0.220627	0.152761	0.887792	0.199488	0.145422	0.851722	cellular metabolic process;cellular process;macromolecule metabolic process;metabolic process;primary metabolic process;protein folding;protein metabolic process	cell part;macromolecular complex;protein complex	cellular metabolic process;cellular process;macromolecule metabolic process;metabolic process;primary metabolic process;protein folding;protein metabolic process
CCT5	T-complex protein 1 subunit epsilon		+					0.185869	0.115823	0.963653	0.17031	0.0635413	1.3625	0.067061	0.0929831	0.471113	cellular metabolic process;cellular process;macromolecule metabolic process;metabolic process;primary metabolic process;protein folding;protein metabolic process	cell part;macromolecular complex;protein complex	cellular metabolic process;cellular process;macromolecule metabolic process;metabolic process;primary metabolic process;protein folding;protein metabolic process
CCT6	T-complex protein 1 subunit zeta							0.379827	0.156664	1.28151	0.205357	0.162819	0.794396	0.183141	0.0908833	1.13555	cellular metabolic process;cellular process;macromolecule metabolic process;metabolic process;primary metabolic process;protein folding;protein metabolic process	cell part;macromolecular complex;protein complex	cellular metabolic process;cellular process;macromolecule metabolic process;metabolic process;primary metabolic process;protein folding;protein metabolic process
CCT7	T-complex protein 1 subunit eta							0.213605	0.123731	1.01769	0.132389	0.128859	0.663301	0.0940701	0.0762857	0.779344	cellular metabolic process;cellular process;macromolecule metabolic process;metabolic process;primary metabolic process;protein folding;protein metabolic process	cell part;macromolecular complex;protein complex	cellular metabolic process;cellular process;macromolecule metabolic process;metabolic process;primary metabolic process;protein folding;protein metabolic process
CCT8	T-complex protein 1 subunit theta	+		+				0.418129	0.153222	1.37713	0.186353	0.100787	1.06944	0.202889	0.0712748	1.4116	cellular metabolic process;cellular process;macromolecule metabolic process;metabolic process;primary metabolic process;protein folding;protein metabolic process	cell part;macromolecular complex;protein complex	cellular metabolic process;cellular process;macromolecule metabolic process;metabolic process;primary metabolic process;protein folding;protein metabolic process
CDC10	Cell division control protein 10							0.233427	0.248022	0.611473	0.10213	0.170566	0.388668	0.203744	0.0821775	1.29947	cellular component assembly;cellular component organization;cellular macromolecular complex assembly;cellular process;cytokinesis;developmental process;establishment or maintenance of cell polarity;macromolecular complex assembly;metabolic process;protein complex assembly;sporulation	cell part;cytoskeleton;intracellular non-membrane-bounded organelle;intracellular organelle;macromolecular complex;membrane;organelle;protein complex;septin complex	cellular component assembly;cellular component organization;cellular macromolecular complex assembly;cellular process;cytokinesis;developmental process;establishment or maintenance of cell polarity;macromolecular complex assembly;metabolic process;protein complex assembly;sporulation
CDC11	Cell division control protein 11	+	+					0.146879	0.0518309	1.40793	0.245538	0.0439202	1.97891	-0.0459312	0.211497	0.129037	biological regulation;cellular process;cytokinesis;establishment or maintenance of cell polarity;regulation of protein modification process	cell part;cell wall;cytoskeleton;external encapsulating structure;intracellular non-membrane-bounded organelle;intracellular organelle;macromolecular complex;membrane;organelle;protein complex;septin complex	biological regulation;cellular process;cytokinesis;establishment or maintenance of cell polarity;regulation of protein modification process
CDC12	Cell division control protein 12							0.112435	0.157433	0.466446	0.0599544	0.0729592	0.536662	0.0571107	0.15883	0.224049	biological regulation;cellular component assembly;cellular component organization;cellular macromolecular complex assembly;cellular process;cytokinesis;establishment or maintenance of cell polarity;macromolecular complex assembly;metabolic process;protein complex assembly;regulation of protein modification process	cell part;cell projection;cytoskeleton;intracellular non-membrane-bounded organelle;intracellular organelle;macromolecular complex;mating projection;membrane;organelle;protein complex;septin complex	biological regulation;cellular component assembly;cellular component organization;cellular macromolecular complex assembly;cellular process;cytokinesis;establishment or maintenance of cell polarity;macromolecular complex assembly;metabolic process;protein complex assembly;regulation of protein modification process
CDC19	Pyruvate kinase 1			+				0.578173	0.247203	1.25277	0.0818273	0.13385	0.397235	0.473933	0.0774705	2.05604	alcohol metabolic process;carbohydrate metabolic process;catabolic process;cellular ketone metabolic process;cellular metabolic process;cellular process;generation of precursor metabolites and energy;metabolic process;organic acid metabolic process;primary metabolic process;small molecule metabolic process	cell part;cytoplasm	alcohol metabolic process;carbohydrate metabolic process;catabolic process;cellular ketone metabolic process;cellular metabolic process;cellular process;generation of precursor metabolites and energy;metabolic process;organic acid metabolic process;primary metabolic process;small molecule metabolic process
CDC21	Thymidylate synthase							-0.0308355	0.122151	0.152043	0.0578865	0.0891039	0.423222	0.00644836	0.1476	0.0238474	biosynthetic process;cellular metabolic process;cellular nitrogen compound metabolic process;cellular process;heterocycle metabolic process;metabolic process;nitrogen compound metabolic process;nucleobase-containing compound metabolic process;nucleobase-containing small molecule metabolic process;nucleotide metabolic process;primary metabolic process;small molecule metabolic process	cell part	biosynthetic process;cellular metabolic process;cellular nitrogen compound metabolic process;cellular process;heterocycle metabolic process;metabolic process;nitrogen compound metabolic process;nucleobase-containing compound metabolic process;nucleobase-containing small molecule metabolic process;nucleotide metabolic process;primary metabolic process;small molecule metabolic process
CDC28	Cyclin-dependent kinase 1							0.161612	0.155381	0.670772	0.0792235	0.0632628	0.789619	0.0630011	0.0470992	0.834308	biological regulation;catabolic process;cell division;cellular component assembly;cellular component organization;cellular metabolic process;cellular nitrogen compound metabolic process;cellular process;chromatin modification;chromatin organization;chromosome organization;DNA metabolic process;establishment of localization;macromolecule metabolic process;macromolecule modification;metabolic proce…	cell part;cyclin-dependent protein kinase holoenzyme complex;cytoplasm;endoplasmic reticulum;intracellular membrane-bounded organelle;intracellular organelle;macromolecular complex;nucleus;organelle;protein complex;site of polarized growth	biological regulation;catabolic process;cell division;cellular component assembly;cellular component organization;cellular metabolic process;cellular nitrogen compound metabolic process;cellular process;chromatin modification;chromatin organization;chromosome organization;DNA metabolic process;establishment of localization;macromolecule metabolic process;macromolecule modification;metabolic proce…
CDC3	Cell division control protein 3							-0.0235468	0.294405	0.0445477	-0.0146723	0.0232209	0.411181	0.00766107	0.155242	0.0270247	cellular component assembly;cellular component disassembly;cellular component organization;cellular macromolecular complex assembly;cellular process;cytokinesis;establishment or maintenance of cell polarity;macromolecular complex assembly;protein complex assembly	cell part;cell wall;cytoskeleton;external encapsulating structure;intracellular non-membrane-bounded organelle;intracellular organelle;macromolecular complex;membrane;organelle;protein complex;septin complex	cellular component assembly;cellular component disassembly;cellular component organization;cellular macromolecular complex assembly;cellular process;cytokinesis;establishment or maintenance of cell polarity;macromolecular complex assembly;protein complex assembly
CDC33	Eukaryotic translation initiation factor 4E	+	+	+	Keep	Discard		-0.784143	0.15672	1.88423	-0.469826	0.035035	2.7332	-0.259689	0.102271	1.3187	biological regulation;catabolic process;cellular metabolic process;cellular nitrogen compound metabolic process;cellular process;macromolecule metabolic process;metabolic process;mRNA metabolic process;nitrogen compound metabolic process;nucleobase-containing compound metabolic process;primary metabolic process;regulation of cell cycle;regulation of translation;RNA catabolic process;RNA metabolic…	cell part;cytoplasm;intracellular membrane-bounded organelle;intracellular non-membrane-bounded organelle;intracellular organelle;macromolecular complex;nucleus;organelle;protein complex;ribonucleoprotein complex;ribosome	biological regulation;catabolic process;cellular metabolic process;cellular nitrogen compound metabolic process;cellular process;macromolecule metabolic process;metabolic process;mRNA metabolic process;nitrogen compound metabolic process;nucleobase-containing compound metabolic process;primary metabolic process;regulation of cell cycle;regulation of translation;RNA catabolic process;RNA metabolic…
CDC37	Hsp90 co-chaperone Cdc37	+						-0.640643	0.199447	1.51114	-0.197012	0.153564	0.805861	-0.455517	0.196676	1.24497	biological regulation;cell division;cellular component assembly;cellular component organization;cellular process;regulation of cell cycle;regulation of protein stability;response to stimulus;signal transduction	cell part;cytoplasm	biological regulation;cell division;cellular component assembly;cellular component organization;cellular process;regulation of cell cycle;regulation of protein stability;response to stimulus;signal transduction
CDC39	General negative regulator of transcription subunit 1		+	+				0.535032	0.224788	1.26674	0.341132	0.120791	1.40513	0.320493	0.0850928	1.64396	biological regulation;biosynthetic process;catabolic process;cell growth;cellular metabolic process;cellular nitrogen compound metabolic process;cellular process;filamentous growth;growth;growth of unicellular organism as a thread of attached cells;macromolecule metabolic process;metabolic process;mRNA metabolic process;mRNA processing;nitrogen compound metabolic process;nucleobase-containing com…	cell part;cytoplasm;intracellular membrane-bounded organelle;intracellular organelle;macromolecular complex;nucleus;organelle;protein complex	biological regulation;biosynthetic process;catabolic process;cell growth;cellular metabolic process;cellular nitrogen compound metabolic process;cellular process;filamentous growth;growth;growth of unicellular organism as a thread of attached cells;macromolecule metabolic process;metabolic process;mRNA metabolic process;mRNA processing;nitrogen compound metabolic process;nucleobase-containing com…
CDC42	Cell division control protein 42		+					0.292155	0.285342	0.661221	0.190453	0.0164423	2.60639	0.0815059	0.22904	0.221514	biological regulation;cell cycle;cellular component organization;cellular process;conjugation;conjugation with cellular fusion;cytoskeleton organization;establishment or maintenance of cell polarity;filamentous growth;growth;growth of unicellular organism as a thread of attached cells;invasive growth in response to glucose limitation;metabolic process;multi-organism process;organelle organization…	cell part;cytoskeleton;intracellular non-membrane-bounded organelle;intracellular organelle;membrane;organelle;plasma membrane;site of polarized growth	biological regulation;cell cycle;cellular component organization;cellular process;conjugation;conjugation with cellular fusion;cytoskeleton organization;establishment or maintenance of cell polarity;filamentous growth;growth;growth of unicellular organism as a thread of attached cells;invasive growth in response to glucose limitation;metabolic process;multi-organism process;organelle organization…
CDC48	Cell division control protein 48							-0.0991313	0.0403145	1.29284	0.0898475	0.105899	0.553675	-0.194605	0.0924412	1.16961	autophagy;biological regulation;catabolic process;cell communication;cellular component disassembly;cellular component organization;cellular membrane organization;cellular metabolic process;cellular nitrogen compound metabolic process;cellular process;cytoskeleton organization;establishment of localization;macromolecule metabolic process;membrane fusion;membrane invagination;membrane organization…	cell part;cytosol;intracellular membrane-bounded organelle;intracellular organelle;macromolecular complex;membrane;nucleus;organelle;protein complex;ubiquitin ligase complex	autophagy;biological regulation;catabolic process;cell communication;cellular component disassembly;cellular component organization;cellular membrane organization;cellular metabolic process;cellular nitrogen compound metabolic process;cellular process;cytoskeleton organization;establishment of localization;macromolecule metabolic process;membrane fusion;membrane invagination;membrane organization…
CDC53	Cell division control protein 53							-0.0310849	0.111008	0.170316	0.131383	0.19893	0.430503	-0.151373	0.11284	0.836289	catabolic process;cell division;cellular metabolic process;cellular process;macromolecule metabolic process;macromolecule modification;metabolic process;primary metabolic process;protein metabolic process;protein modification by small protein conjugation or removal;protein modification process;proteolysis;proteolysis involved in cellular protein catabolic process	cell part;cytoplasm;intracellular membrane-bounded organelle;intracellular organelle;macromolecular complex;nucleus;organelle;protein complex;ubiquitin ligase complex	catabolic process;cell division;cellular metabolic process;cellular process;macromolecule metabolic process;macromolecule modification;metabolic process;primary metabolic process;protein metabolic process;protein modification by small protein conjugation or removal;protein modification process;proteolysis;proteolysis involved in cellular protein catabolic process
CDC55	Protein phosphatase PP2A regulatory subunit B							-0.0735406	0.232205	0.194929	0.0473893	0.130457	0.226567	-0.00910943	0.203208	0.0244857	biological regulation;cellular metabolic process;cellular process;macromolecule metabolic process;macromolecule modification;metabolic process;phosphorus metabolic process;primary metabolic process;protein dephosphorylation;protein metabolic process;protein modification process;regulation of cell cycle;regulation of mitotic cell cycle;response to stimulus;signal transduction	cell part;cytoplasm;intracellular membrane-bounded organelle;intracellular organelle;macromolecular complex;membrane;nucleus;organelle;protein complex;protein serine/threonine phosphatase complex;site of polarized growth	biological regulation;cellular metabolic process;cellular process;macromolecule metabolic process;macromolecule modification;metabolic process;phosphorus metabolic process;primary metabolic process;protein dephosphorylation;protein metabolic process;protein modification process;regulation of cell cycle;regulation of mitotic cell cycle;response to stimulus;signal transduction
CDC60	Leucine--tRNA ligase, cytoplasmic							0.393803	0.232368	1.00391	0.138306	0.0638449	1.19205	0.232407	0.219532	0.681615	amine metabolic process;biological regulation;cellular amino acid metabolic process;cellular ketone metabolic process;cellular metabolic process;cellular nitrogen compound metabolic process;cellular process;macromolecule metabolic process;metabolic process;nitrogen compound metabolic process;nucleobase-containing compound metabolic process;organic acid metabolic process;primary metabolic process;…	cell part;cytoplasm	amine metabolic process;biological regulation;cellular amino acid metabolic process;cellular ketone metabolic process;cellular metabolic process;cellular nitrogen compound metabolic process;cellular process;macromolecule metabolic process;metabolic process;nitrogen compound metabolic process;nucleobase-containing compound metabolic process;organic acid metabolic process;primary metabolic process;…
CDS1	Phosphatidate cytidylyltransferase	+						0.421348	0.154341	1.37745	0.312808	0.1437	1.19588	0.0913841	0.119412	0.500115	biosynthetic process;cellular lipid metabolic process;cellular metabolic process;cellular process;glycerol ether metabolic process;lipid metabolic process;metabolic process;primary metabolic process;small molecule metabolic process	cell part;cytoplasmic membrane-bounded vesicle;endoplasmic reticulum;intracellular membrane-bounded organelle;intracellular organelle;membrane;organelle;vesicle	biosynthetic process;cellular lipid metabolic process;cellular metabolic process;cellular process;glycerol ether metabolic process;lipid metabolic process;metabolic process;primary metabolic process;small molecule metabolic process
CEX1	Cytoplasmic export protein 1							0.100244	0.267801	0.234139	0.0187944	0.127053	0.0852703	-0.0188704	0.215871	0.0488826	establishment of localization;nuclear transport;nucleobase-containing compound transport;nucleocytoplasmic transport;transport	cell part;cytoplasm	establishment of localization;nuclear transport;nucleobase-containing compound transport;nucleocytoplasmic transport;transport
CHC1	Clathrin heavy chain							0.162118	0.153161	0.681517	0.178051	0.0988045	1.04995	-0.0321407	0.125456	0.154516	cellular component organization;cellular membrane organization;cellular process;endocytosis;establishment of localization;membrane invagination;membrane organization;protein transport;transport;vesicle-mediated transport	cell part;macromolecular complex;protein complex	cellular component organization;cellular membrane organization;cellular process;endocytosis;establishment of localization;membrane invagination;membrane organization;protein transport;transport;vesicle-mediated transport
CHO1	CDP-diacylglycerol--serine O-phosphatidyltransferase		+					0.143471	0.118447	0.767514	0.295239	0.0900179	1.52845	-0.00627616	0.0971697	0.0356741	alcohol metabolic process;amine metabolic process;biosynthetic process;cellular lipid metabolic process;cellular metabolic process;cellular nitrogen compound metabolic process;cellular process;lipid metabolic process;metabolic process;nitrogen compound metabolic process;primary metabolic process;small molecule metabolic process	cell part;membrane	alcohol metabolic process;amine metabolic process;biosynthetic process;cellular lipid metabolic process;cellular metabolic process;cellular nitrogen compound metabolic process;cellular process;lipid metabolic process;metabolic process;nitrogen compound metabolic process;primary metabolic process;small molecule metabolic process
CHO2	Phosphatidylethanolamine N-methyltransferase	+	+		Keep	Discard		0.823508	0.203315	1.70511	0.260223	0.0437635	2.03168	0.538562	0.389864	0.856578	alcohol metabolic process;amine metabolic process;biosynthetic process;cellular lipid metabolic process;cellular metabolic process;cellular nitrogen compound metabolic process;cellular process;lipid metabolic process;metabolic process;nitrogen compound metabolic process;primary metabolic process;small molecule metabolic process	cell part	alcohol metabolic process;amine metabolic process;biosynthetic process;cellular lipid metabolic process;cellular metabolic process;cellular nitrogen compound metabolic process;cellular process;lipid metabolic process;metabolic process;nitrogen compound metabolic process;primary metabolic process;small molecule metabolic process
CHS5	Chitin biosynthesis protein CHS5							-0.327598	0.214712	0.926978	-0.242368	0.17347	0.864489	-0.0893023	0.154724	0.373897	amine metabolic process;anatomical structure formation involved in morphogenesis;biological regulation;carbohydrate metabolic process;catabolic process;cell wall organization;cell wall organization or biogenesis;cellular cell wall organization;cellular cell wall organization or biogenesis;cellular component assembly;cellular component organization;cellular process;conjugation;conjugation with cel…	cell part;cytoplasm;macromolecular complex;membrane;protein complex	amine metabolic process;anatomical structure formation involved in morphogenesis;biological regulation;carbohydrate metabolic process;catabolic process;cell wall organization;cell wall organization or biogenesis;cellular cell wall organization;cellular cell wall organization or biogenesis;cellular component assembly;cellular component organization;cellular process;conjugation;conjugation with cel…
CIC1	Proteasome-interacting protein CIC1							0.208774	0.229733	0.591524	-0.0770082	0.10232	0.491822	0.220561	0.357564	0.400983	catabolic process;cellular metabolic process;cellular nitrogen compound metabolic process;cellular process;macromolecule metabolic process;metabolic process;nitrogen compound metabolic process;nucleobase-containing compound metabolic process;primary metabolic process;protein catabolic process;protein metabolic process;RNA metabolic process;RNA processing;rRNA processing	cell part;intracellular non-membrane-bounded organelle;intracellular organelle;macromolecular complex;nucleolus;organelle;preribosome;proteasome complex;protein complex;ribonucleoprotein complex	catabolic process;cellular metabolic process;cellular nitrogen compound metabolic process;cellular process;macromolecule metabolic process;metabolic process;nitrogen compound metabolic process;nucleobase-containing compound metabolic process;primary metabolic process;protein catabolic process;protein metabolic process;RNA metabolic process;RNA processing;rRNA processing
CIR1	Probable electron transfer flavoprotein subunit beta	+						-0.362673	0.115024	1.49577	-0.142335	0.17868	0.520467	-0.215988	0.210535	0.662416	metabolic process	cell part	metabolic process
CIT1	Citrate synthase, mitochondrial			+				-0.749426	0.348984	1.1852	-0.176576	0.160785	0.704446	-0.544053	0.198727	1.37975	amine metabolic process;biosynthetic process;carbohydrate metabolic process;catabolic process;cellular amino acid metabolic process;cellular ketone metabolic process;cellular metabolic process;cellular nitrogen compound metabolic process;cellular process;cofactor metabolic process;metabolic process;nitrogen compound metabolic process;organic acid metabolic process;primary metabolic process;small …	cell part;cytosol;intracellular membrane-bounded organelle;intracellular organelle;mitochondrion;organelle	amine metabolic process;biosynthetic process;carbohydrate metabolic process;catabolic process;cellular amino acid metabolic process;cellular ketone metabolic process;cellular metabolic process;cellular nitrogen compound metabolic process;cellular process;cofactor metabolic process;metabolic process;nitrogen compound metabolic process;organic acid metabolic process;primary metabolic process;small …
CIT2	Citrate synthase, peroxisomal	+			Keep			-1.23427	0.414795	1.44799	-0.0444375	0.537095	0.046151	-1.15036	0.88664	0.813476	amine metabolic process;biosynthetic process;carbohydrate metabolic process;catabolic process;cellular aldehyde metabolic process;cellular amino acid metabolic process;cellular ketone metabolic process;cellular metabolic process;cellular nitrogen compound metabolic process;cellular process;cofactor metabolic process;metabolic process;nitrogen compound metabolic process;organic acid metabolic proc…	cell part;intracellular membrane-bounded organelle;intracellular organelle;microbody;organelle;peroxisome	amine metabolic process;biosynthetic process;carbohydrate metabolic process;catabolic process;cellular aldehyde metabolic process;cellular amino acid metabolic process;cellular ketone metabolic process;cellular metabolic process;cellular nitrogen compound metabolic process;cellular process;cofactor metabolic process;metabolic process;nitrogen compound metabolic process;organic acid metabolic proc…
CKA1	Casein kinase II subunit alpha							0.23536	0.188467	0.787761	-0.0029618	0.105818	0.0151398	0.227913	0.250137	0.593003	biological regulation;cellular metabolic process;cellular process;developmental process;macromolecule metabolic process;macromolecule modification;metabolic process;phosphorus metabolic process;primary metabolic process;protein metabolic process;protein modification process;protein phosphorylation;response to DNA damage stimulus;response to stimulus;response to stress	cell part;macromolecular complex;protein complex	biological regulation;cellular metabolic process;cellular process;developmental process;macromolecule metabolic process;macromolecule modification;metabolic process;phosphorus metabolic process;primary metabolic process;protein metabolic process;protein modification process;protein phosphorylation;response to DNA damage stimulus;response to stimulus;response to stress
CKA2	Casein kinase II subunit alpha							0.154619	0.0718262	1.1871	0.0817312	0.0538357	0.923385	0.13246	0.104233	0.799463	aging;biological regulation;cellular metabolic process;cellular process;developmental process;macromolecule metabolic process;macromolecule modification;metabolic process;phosphorus metabolic process;primary metabolic process;protein metabolic process;protein modification process;protein phosphorylation;response to abiotic stimulus;response to DNA damage stimulus;response to osmotic stress;respon…	cell part;macromolecular complex;protein complex	aging;biological regulation;cellular metabolic process;cellular process;developmental process;macromolecule metabolic process;macromolecule modification;metabolic process;phosphorus metabolic process;primary metabolic process;protein metabolic process;protein modification process;protein phosphorylation;response to abiotic stimulus;response to DNA damage stimulus;response to osmotic stress;respon…
CKI1	Choline kinase							-0.111571	0.24173	0.294222	-0.012027	0.140314	0.0478888	-0.13791	0.174828	0.515441	alcohol metabolic process;amine metabolic process;biosynthetic process;cellular lipid metabolic process;cellular metabolic process;cellular nitrogen compound metabolic process;cellular process;lipid metabolic process;metabolic process;nitrogen compound metabolic process;primary metabolic process;small molecule metabolic process	cell part;cytoplasm	alcohol metabolic process;amine metabolic process;biosynthetic process;cellular lipid metabolic process;cellular metabolic process;cellular nitrogen compound metabolic process;cellular process;lipid metabolic process;metabolic process;nitrogen compound metabolic process;primary metabolic process;small molecule metabolic process
CLU1	Clustered mitochondria protein 1	+		+				0.371263	0.148555	1.30588	0.0690167	0.118649	0.376989	0.302834	0.0803256	1.64478	cellular component organization;cellular localization;cellular process;localization;mitochondrion organization;organelle localization;organelle organization;translational initiation	cell part;macromolecular complex;protein complex	cellular component organization;cellular localization;cellular process;localization;mitochondrion organization;organelle localization;organelle organization;translational initiation
CMD1	Calmodulin							-1.50409	1.73251	0.566148	-1.23985	0.77969	0.956975	-0.159134	1.82947	0.04863	autophagy;biosynthetic process;catabolic process;cell budding;cell division;cellular component organization;cellular lipid metabolic process;cellular membrane organization;cellular metabolic process;cellular process;cytoskeleton organization;endocytosis;establishment of localization;lipid metabolic process;membrane fusion;membrane invagination;membrane organization;metabolic process;microtubule o…	cell part;site of polarized growth	autophagy;biosynthetic process;catabolic process;cell budding;cell division;cellular component organization;cellular lipid metabolic process;cellular membrane organization;cellular metabolic process;cellular process;cytoskeleton organization;endocytosis;establishment of localization;lipid metabolic process;membrane fusion;membrane invagination;membrane organization;metabolic process;microtubule o…
CMP2	Serine/threonine-protein phosphatase 2B catalytic subunit A2		+					0.250054	0.225391	0.710843	0.363362	0.113822	1.50604	-0.0630656	0.170744	0.230741	biological regulation;cellular homeostasis;cellular ion homeostasis;cellular metabolic process;cellular process;homeostatic process;metabolic process;phosphorus metabolic process;response to chemical stimulus;response to stimulus	cell part;macromolecular complex;protein complex;protein serine/threonine phosphatase complex	biological regulation;cellular homeostasis;cellular ion homeostasis;cellular metabolic process;cellular process;homeostatic process;metabolic process;phosphorus metabolic process;response to chemical stimulus;response to stimulus
COA1	Cytochrome c oxidase assembly protein 1	+						-0.481146	0.0821891	2.01833	-0.058213	0.244676	0.14252	-0.255746	0.201421	0.79888	cellular component assembly;cellular component organization;cellular macromolecular complex assembly;cellular process;macromolecular complex assembly;protein complex assembly;protein complex biogenesis	cell part	cellular component assembly;cellular component organization;cellular macromolecular complex assembly;cellular process;macromolecular complex assembly;protein complex assembly;protein complex biogenesis
COF1	Cofilin	+		+	Keep		Keep	-1.10489	0.109239	2.48913	-0.466843	0.217038	1.18648	-0.716922	0.178443	1.69827	cellular component disassembly;cellular component organization;cellular membrane organization;cellular process;cytoskeleton organization;endocytosis;establishment of localization;Golgi vesicle transport;membrane invagination;membrane organization;organelle organization;protein depolymerization;protein transport;transport;vesicle-mediated transport	cell part;cytoskeleton;intracellular non-membrane-bounded organelle;intracellular organelle;organelle	cellular component disassembly;cellular component organization;cellular membrane organization;cellular process;cytoskeleton organization;endocytosis;establishment of localization;Golgi vesicle transport;membrane invagination;membrane organization;organelle organization;protein depolymerization;protein transport;transport;vesicle-mediated transport
COP1	Coatomer subunit alpha		+					0.494884	0.206747	1.27126	0.31938	0.123032	1.33655	0.152759	0.114991	0.829583	cellular process;establishment of localization;Golgi vesicle transport;protein transport;transport;vesicle-mediated transport	cell part;macromolecular complex;protein complex	cellular process;establishment of localization;Golgi vesicle transport;protein transport;transport;vesicle-mediated transport
COQ1	Hexaprenyl pyrophosphate synthase, mitochondrial			+				0.185787	0.190692	0.631598	-0.137901	0.0895783	0.933424	0.352977	0.104262	1.55482	biosynthetic process;cellular ketone metabolic process;cellular lipid metabolic process;cellular metabolic process;cellular process;cofactor metabolic process;lipid metabolic process;metabolic process;primary metabolic process;small molecule metabolic process	cell part;intracellular membrane-bounded organelle;intracellular organelle;mitochondrion;organelle	biosynthetic process;cellular ketone metabolic process;cellular lipid metabolic process;cellular metabolic process;cellular process;cofactor metabolic process;lipid metabolic process;metabolic process;primary metabolic process;small molecule metabolic process
COQ5	2-methoxy-6-polyprenyl-1,4-benzoquinol methylase, mitochondrial							-0.19912	0.0919245	1.192	-0.0412098	0.19542	0.124977	-0.0919863	0.243515	0.236483	biosynthetic process;cellular ketone metabolic process;cellular metabolic process;cellular process;cellular respiration;cofactor metabolic process;generation of precursor metabolites and energy;metabolic process;small molecule metabolic process	cell part;membrane	biosynthetic process;cellular ketone metabolic process;cellular metabolic process;cellular process;cellular respiration;cofactor metabolic process;generation of precursor metabolites and energy;metabolic process;small molecule metabolic process
COR1	Cytochrome b-c1 complex subunit 1, mitochondrial	+						-0.175264	0.0355601	1.87141	-0.185084	0.10495	1.03367	-0.00134661	0.127298	0.00566293	cellular metabolic process;cellular process;cellular respiration;generation of precursor metabolites and energy;metabolic process	cell part;intracellular membrane-bounded organelle;intracellular organelle;macromolecular complex;mitochondrion;organelle;protein complex;respiratory chain complex III	cellular metabolic process;cellular process;cellular respiration;generation of precursor metabolites and energy;metabolic process
COX1	Cytochrome c oxidase subunit 1							-0.095453	0.265304	0.224196	0.0794805	0.402406	0.116408	-0.0589436	0.101537	0.376185	cellular metabolic process;cellular process;cellular respiration;generation of precursor metabolites and energy;metabolic process	cell part;macromolecular complex;protein complex;respiratory chain complex IV	cellular metabolic process;cellular process;cellular respiration;generation of precursor metabolites and energy;metabolic process
COX11	Cytochrome c oxidase assembly protein COX11, mitochondrial							-0.208349	0.321989	0.421477	-0.0924929	0.371361	0.149824	-0.0665605	0.0540939	0.777907	cellular component assembly;cellular component organization;cellular metabolic process;cellular process;cellular respiration;generation of precursor metabolites and energy;macromolecular complex assembly;metabolic process;protein complex assembly	cell part;intracellular non-membrane-bounded organelle;intracellular organelle;macromolecular complex;membrane;mitochondrial envelope;organelle;ribonucleoprotein complex;ribosome	cellular component assembly;cellular component organization;cellular metabolic process;cellular process;cellular respiration;generation of precursor metabolites and energy;macromolecular complex assembly;metabolic process;protein complex assembly
COX13	Cytochrome c oxidase subunit 6A, mitochondrial							-0.0563917	0.177386	0.195739	-0.0566228	0.355833	0.0922081	-0.0764746	0.154471	0.317383	biological regulation;cellular metabolic process;cellular process;cellular respiration;generation of precursor metabolites and energy;metabolic process;oxidative phosphorylation;phosphorus metabolic process	cell part;intracellular membrane-bounded organelle;intracellular organelle;macromolecular complex;mitochondrion;organelle;protein complex;respiratory chain complex IV	biological regulation;cellular metabolic process;cellular process;cellular respiration;generation of precursor metabolites and energy;metabolic process;oxidative phosphorylation;phosphorus metabolic process
COX15	Cytochrome c oxidase assembly protein COX15							0.0737566	0.0909192	0.529907	0.214263	0.293417	0.477079	0.0135271	0.136579	0.055724	biosynthetic process;cellular metabolic process;cellular nitrogen compound metabolic process;cellular process;cofactor metabolic process;heterocycle metabolic process;metabolic process;nitrogen compound metabolic process;pigment metabolic process	cell part;membrane	biosynthetic process;cellular metabolic process;cellular nitrogen compound metabolic process;cellular process;cofactor metabolic process;heterocycle metabolic process;metabolic process;nitrogen compound metabolic process;pigment metabolic process
COX2	Cytochrome c oxidase subunit 2	+						-0.127686	0.0129262	2.46868	0.0537776	0.269537	0.117689	-0.119186	0.30248	0.247663	cellular metabolic process;cellular process;cellular respiration;generation of precursor metabolites and energy;metabolic process	cell part;macromolecular complex;protein complex;respiratory chain complex IV	cellular metabolic process;cellular process;cellular respiration;generation of precursor metabolites and energy;metabolic process
COX20	Cytochrome c oxidase protein 20, mitochondrial			+				0.211833	0.109807	1.10189	0.218937	0.13306	0.982025	0.23751	0.0517044	1.81157	cellular component assembly;cellular component organization;cellular macromolecular complex assembly;cellular metabolic process;cellular process;cellular respiration;generation of precursor metabolites and energy;macromolecular complex assembly;macromolecule metabolic process;metabolic process;primary metabolic process;protein complex assembly;protein complex biogenesis;protein maturation;protein…	cell part;membrane	cellular component assembly;cellular component organization;cellular macromolecular complex assembly;cellular metabolic process;cellular process;cellular respiration;generation of precursor metabolites and energy;macromolecular complex assembly;macromolecule metabolic process;metabolic process;primary metabolic process;protein complex assembly;protein complex biogenesis;protein maturation;protein…
COX4	Cytochrome c oxidase subunit 4, mitochondrial	+			Keep			-2.69008	0.617712	1.76635	-1.46422	0.913082	0.963116	-1.39042	1.34288	0.668015	cellular component assembly;cellular component organization;cellular macromolecular complex assembly;cellular metabolic process;cellular process;cellular respiration;generation of precursor metabolites and energy;macromolecular complex assembly;metabolic process;protein complex assembly;protein complex biogenesis	cell part;intracellular membrane-bounded organelle;intracellular organelle;macromolecular complex;membrane;mitochondrion;organelle;protein complex;respiratory chain complex IV	cellular component assembly;cellular component organization;cellular macromolecular complex assembly;cellular metabolic process;cellular process;cellular respiration;generation of precursor metabolites and energy;macromolecular complex assembly;metabolic process;protein complex assembly;protein complex biogenesis
COX5A	Cytochrome c oxidase polypeptide 5A, mitochondrial	+			Keep			-0.738492	0.207772	1.59542	-0.384741	0.412494	0.606301	-0.428232	0.232048	1.06799	cellular metabolic process;cellular process;generation of precursor metabolites and energy;metabolic process	cell part;macromolecular complex;membrane;protein complex;respiratory chain complex IV	cellular metabolic process;cellular process;generation of precursor metabolites and energy;metabolic process
COX9	Cytochrome c oxidase subunit 7A	+						0.325124	0.0310803	2.51823	0.0947235	0.294665	0.198143	0.104716	0.192472	0.351159	cellular metabolic process;cellular process;generation of precursor metabolites and energy;metabolic process	cell part;macromolecular complex;protein complex;respiratory chain complex IV	cellular metabolic process;cellular process;generation of precursor metabolites and energy;metabolic process
COY1	Protein CASP							0.207077	0.211514	0.63446	0.500836	0.202012	1.29944	-0.0590959	0.352617	0.097489	cellular process;establishment of localization;Golgi vesicle transport;transport;vesicle-mediated transport	cell part;membrane	cellular process;establishment of localization;Golgi vesicle transport;transport;vesicle-mediated transport
CPA1	Carbamoyl-phosphate synthase arginine-specific small chain							-1.71208	1.21601	0.869865	-1.0603	1.26324	0.547901	-0.643292	1.55746	0.260741	amine metabolic process;biosynthetic process;catabolic process;cellular amino acid metabolic process;cellular ketone metabolic process;cellular metabolic process;cellular nitrogen compound metabolic process;cellular process;metabolic process;nitrogen compound metabolic process;organic acid metabolic process;primary metabolic process;small molecule metabolic process	cell part;macromolecular complex;protein complex	amine metabolic process;biosynthetic process;catabolic process;cellular amino acid metabolic process;cellular ketone metabolic process;cellular metabolic process;cellular nitrogen compound metabolic process;cellular process;metabolic process;nitrogen compound metabolic process;organic acid metabolic process;primary metabolic process;small molecule metabolic process
CPA2	Carbamoyl-phosphate synthase arginine-specific large chain							-0.992395	0.646464	0.931387	-0.587065	0.983577	0.387368	-0.419692	0.862925	0.311363	amine metabolic process;biosynthetic process;cellular amino acid metabolic process;cellular ketone metabolic process;cellular metabolic process;cellular nitrogen compound metabolic process;cellular process;metabolic process;nitrogen compound metabolic process;organic acid metabolic process;primary metabolic process;small molecule metabolic process	cell part;macromolecular complex;protein complex	amine metabolic process;biosynthetic process;cellular amino acid metabolic process;cellular ketone metabolic process;cellular metabolic process;cellular nitrogen compound metabolic process;cellular process;metabolic process;nitrogen compound metabolic process;organic acid metabolic process;primary metabolic process;small molecule metabolic process
CPR1	Peptidyl-prolyl cis-trans isomerase	+			Keep			-1.82851	0.371492	1.87027	-0.810026	0.523726	0.936804	-1.01459	0.510687	1.12456	anatomical structure development;anatomical structure formation involved in morphogenesis;ascospore formation;biological regulation;cell development;cell differentiation;cellular component organization;cellular metabolic process;cellular process;chromatin modification;chromatin organization;chromosome organization;developmental process;establishment of localization;histone modification;macromolec…	cell part;chromatin remodeling complex;intracellular membrane-bounded organelle;intracellular organelle;macromolecular complex;nucleus;organelle;protein complex	anatomical structure development;anatomical structure formation involved in morphogenesis;ascospore formation;biological regulation;cell development;cell differentiation;cellular component organization;cellular metabolic process;cellular process;chromatin modification;chromatin organization;chromosome organization;developmental process;establishment of localization;histone modification;macromolec…
CPR3	Peptidyl-prolyl cis-trans isomerase C, mitochondrial	+			Keep			-2.00758	0.360584	1.97539	-0.900429	0.394854	1.23263	-1.10057	0.635858	1.01963	cell death;cellular metabolic process;cellular process;death;macromolecule metabolic process;metabolic process;primary metabolic process;protein folding;protein metabolic process	cell part;intracellular membrane-bounded organelle;intracellular organelle;mitochondrion;organelle	cell death;cellular metabolic process;cellular process;death;macromolecule metabolic process;metabolic process;primary metabolic process;protein folding;protein metabolic process
CPR5	Peptidyl-prolyl cis-trans isomerase D	+			Keep			-1.69934	0.241014	2.17794	-0.840679	0.41187	1.14551	-0.70619	0.299522	1.25917	cellular metabolic process;cellular process;macromolecule metabolic process;metabolic process;primary metabolic process;protein folding;protein metabolic process	cell part;endoplasmic reticulum;intracellular membrane-bounded organelle;intracellular organelle;organelle	cellular metabolic process;cellular process;macromolecule metabolic process;metabolic process;primary metabolic process;protein folding;protein metabolic process
CPR6	Peptidyl-prolyl cis-trans isomerase CPR6							-0.182474	0.154064	0.752818	-0.149271	0.0832553	1.04612	-0.0758085	0.0851436	0.580072	cellular metabolic process;cellular process;macromolecule metabolic process;metabolic process;primary metabolic process;protein folding;protein metabolic process	cell part;cytoplasm	cellular metabolic process;cellular process;macromolecule metabolic process;metabolic process;primary metabolic process;protein folding;protein metabolic process
CPS1	Carboxypeptidase S							-1.02858	0.602045	1.00992	-0.54546	0.388792	0.867378	-0.479535	0.253262	1.08757	macromolecule metabolic process;metabolic process;nitrogen compound metabolic process;primary metabolic process;protein metabolic process;proteolysis;proteolysis involved in cellular protein catabolic process	cell part;membrane	macromolecule metabolic process;metabolic process;nitrogen compound metabolic process;primary metabolic process;protein metabolic process;proteolysis;proteolysis involved in cellular protein catabolic process
CRC1	Mitochondrial carnitine carrier	+		+	Keep		Keep	-1.63862	0.397123	1.72076	0.494494	0.682347	0.473417	-2.16457	0.803401	1.36672	cellular ketone metabolic process;cellular lipid metabolic process;cellular metabolic process;cellular process;establishment of localization;lipid metabolic process;metabolic process;organic acid metabolic process;primary metabolic process;small molecule metabolic process;transmembrane transport;transport	cell part;membrane	cellular ketone metabolic process;cellular lipid metabolic process;cellular metabolic process;cellular process;establishment of localization;lipid metabolic process;metabolic process;organic acid metabolic process;primary metabolic process;small molecule metabolic process;transmembrane transport;transport
CRM1	Exportin-1							-0.0280783	0.122379	0.136989	-0.066844	0.166552	0.252688	0.0225078	0.0422597	0.343276	cellular localization;cellular process;establishment of localization;localization;nuclear transport;nucleobase-containing compound transport;nucleocytoplasmic transport;protein targeting;protein transport;ribosomal subunit export from nucleus;transport	cell part;intracellular membrane-bounded organelle;intracellular non-membrane-bounded organelle;intracellular organelle;kinetochore;macromolecular complex;microtubule organizing center;nucleus;organelle;protein complex	cellular localization;cellular process;establishment of localization;localization;nuclear transport;nucleobase-containing compound transport;nucleocytoplasmic transport;protein targeting;protein transport;ribosomal subunit export from nucleus;transport
CRN1	Coronin-like protein	+		+				-0.421178	0.0244549	2.95005	-0.0997652	0.0585832	1.00751	-0.248784	0.0897965	1.38947	biological regulation;cellular component organization;cellular localization;cellular process;cytoskeleton organization;localization;organelle organization;regulation of organelle organization	cell part	biological regulation;cellular component organization;cellular localization;cellular process;cytoskeleton organization;localization;organelle organization;regulation of organelle organization
CRP1	Cruciform DNA-recognizing protein 1;CRP1 short N-terminal subpeptide;CRP1 short C-terminal subpeptide	+						-0.616385	0.0484103	2.68829	-0.619404	0.254256	1.28536	0.0924191	0.179227	0.331587		cell part;intracellular membrane-bounded organelle;intracellular organelle;nucleus;organelle
CSE1	Importin alpha re-exporter			+				0.00040045	0.138103	0.00154506	-0.173553	0.103258	0.997763	0.110493	0.0200313	1.96744	cell division;cellular component organization;cellular process;establishment of localization;mitosis;nuclear division;nuclear transport;nucleocytoplasmic transport;organelle fission;organelle organization;protein targeting;protein transport;transport	cell part;cytoplasm;nuclear envelope	cell division;cellular component organization;cellular process;establishment of localization;mitosis;nuclear division;nuclear transport;nucleocytoplasmic transport;organelle fission;organelle organization;protein targeting;protein transport;transport
CSR1	Phosphatidylinositol transfer protein CSR1							0.165812	0.331126	0.321304	0.0804651	0.184973	0.275893	0.179037	0.355576	0.32321	biological regulation;catabolic process;cellular lipid metabolic process;cellular metabolic process;cellular process;establishment of localization;Golgi vesicle transport;lipid metabolic process;lipid transport;metabolic process;primary metabolic process;protein transport;transport;vesicle-mediated transport	cell part;cytosol;endosome;intracellular membrane-bounded organelle;intracellular organelle;lipid particle;organelle	biological regulation;catabolic process;cellular lipid metabolic process;cellular metabolic process;cellular process;establishment of localization;Golgi vesicle transport;lipid metabolic process;lipid transport;metabolic process;primary metabolic process;protein transport;transport;vesicle-mediated transport
CTF4	DNA polymerase alpha-binding protein		+					0.237653	0.135079	1.03188	0.163624	0.0589158	1.39145	0.10321	0.064372	0.962999	aging;biosynthetic process;cellular component organization;cellular metabolic process;cellular nitrogen compound metabolic process;cellular process;chromosome organization;developmental process;DNA metabolic process;DNA recombination;DNA repair;DNA replication;macromolecule metabolic process;metabolic process;nitrogen compound metabolic process;nucleobase-containing compound metabolic process;org…	cell part;chromosome;intracellular membrane-bounded organelle;intracellular non-membrane-bounded organelle;intracellular organelle;macromolecular complex;nuclear chromosome;nucleus;organelle;protein complex	aging;biosynthetic process;cellular component organization;cellular metabolic process;cellular nitrogen compound metabolic process;cellular process;chromosome organization;developmental process;DNA metabolic process;DNA recombination;DNA repair;DNA replication;macromolecule metabolic process;metabolic process;nitrogen compound metabolic process;nucleobase-containing compound metabolic process;org…
CTP1	Tricarboxylate transport protein							-0.798493	0.596713	0.834579	0.147845	0.233478	0.41211	-0.851496	0.432989	1.11668	cellular process;establishment of localization;ion transport;organic acid transport;transmembrane transport;transport	cell part;membrane	cellular process;establishment of localization;ion transport;organic acid transport;transmembrane transport;transport
CTR9	RNA polymerase-associated protein CTR9							0.194721	0.214495	0.590932	0.18093	0.244296	0.48393	0.109999	0.0462272	1.26653	biological regulation;biosynthetic process;cellular metabolic process;cellular nitrogen compound metabolic process;cellular process;macromolecule metabolic process;metabolic process;mRNA metabolic process;mRNA processing;nitrogen compound metabolic process;nucleobase-containing compound metabolic process;primary metabolic process;regulation of DNA metabolic process;regulation of organelle organiz…	cell part;intracellular membrane-bounded organelle;intracellular organelle;macromolecular complex;nucleus;organelle;protein complex;transcription elongation factor complex	biological regulation;biosynthetic process;cellular metabolic process;cellular nitrogen compound metabolic process;cellular process;macromolecule metabolic process;metabolic process;mRNA metabolic process;mRNA processing;nitrogen compound metabolic process;nucleobase-containing compound metabolic process;primary metabolic process;regulation of DNA metabolic process;regulation of organelle organiz…
CTT1	Catalase T	+			Keep			-0.982624	0.0654011	2.83169	0.284381	0.783511	0.226363	-1.24123	0.714505	1.02237	catabolic process;cellular metabolic process;cellular process;metabolic process;response to abiotic stimulus;response to chemical stimulus;response to osmotic stress;response to oxidative stress;response to stimulus;response to stress	cell part;cytoplasm	catabolic process;cellular metabolic process;cellular process;metabolic process;response to abiotic stimulus;response to chemical stimulus;response to osmotic stress;response to oxidative stress;response to stimulus;response to stress
CUE1	Coupling of ubiquitin conjugation to ER degradation protein 1	+						0.341493	0.109774	1.48465	0.200656	0.120601	0.990241	0.188053	0.080059	1.25619	biological regulation;catabolic process;cellular metabolic process;cellular process;establishment of localization;macromolecule metabolic process;metabolic process;primary metabolic process;protein metabolic process;proteolysis;proteolysis involved in cellular protein catabolic process	cell part;macromolecular complex;protein complex;ubiquitin ligase complex	biological regulation;catabolic process;cellular metabolic process;cellular process;establishment of localization;macromolecule metabolic process;metabolic process;primary metabolic process;protein metabolic process;proteolysis;proteolysis involved in cellular protein catabolic process
CUE5	Ubiquitin-binding protein CUE5			+				-0.893286	0.641831	0.861787	-0.312896	0.414611	0.493167	-0.534505	0.193073	1.38885	autophagy;catabolic process;cellular metabolic process;cellular process;macromolecule metabolic process;metabolic process;primary metabolic process;protein metabolic process;proteolysis;proteolysis involved in cellular protein catabolic process	cell part;cytoplasm	autophagy;catabolic process;cellular metabolic process;cellular process;macromolecule metabolic process;metabolic process;primary metabolic process;protein metabolic process;proteolysis;proteolysis involved in cellular protein catabolic process
CWH41	Mannosyl-oligosaccharide glucosidase			+				-0.199842	0.122464	0.97593	0.0639721	0.0486516	0.822575	-0.126318	0.0445109	1.40911	carbohydrate metabolic process;cell wall organization or biogenesis;cellular cell wall organization or biogenesis;cellular metabolic process;cellular process;macromolecule metabolic process;macromolecule modification;metabolic process;oligosaccharide metabolic process;primary metabolic process;protein glycosylation;protein metabolic process;protein modification process	cell part;membrane	carbohydrate metabolic process;cell wall organization or biogenesis;cellular cell wall organization or biogenesis;cellular metabolic process;cellular process;macromolecule metabolic process;macromolecule modification;metabolic process;oligosaccharide metabolic process;primary metabolic process;protein glycosylation;protein metabolic process;protein modification process
CWH43	Protein CWH43							0.271327	0.189536	0.881537	0.565634	0.302754	1.07736	-0.273355	0.261826	0.673079	biosynthetic process;cell wall organization;cell wall organization or biogenesis;cellular cell wall organization;cellular cell wall organization or biogenesis;cellular component organization;cellular lipid metabolic process;cellular metabolic process;cellular process;external encapsulating structure organization;lipid metabolic process;macromolecule metabolic process;macromolecule modification;me…	cell part;membrane;site of polarized growth	biosynthetic process;cell wall organization;cell wall organization or biogenesis;cellular cell wall organization;cellular cell wall organization or biogenesis;cellular component organization;cellular lipid metabolic process;cellular metabolic process;cellular process;external encapsulating structure organization;lipid metabolic process;macromolecule metabolic process;macromolecule modification;me…
CYB2	Cytochrome b2, mitochondrial	+	+		Keep	Keep		-1.1831	0.348055	1.55818	-0.702725	0.272443	1.33137	-0.514699	0.338295	0.924942	cellular ketone metabolic process;cellular metabolic process;cellular process;metabolic process;organic acid metabolic process;small molecule metabolic process	cell part;cytosol;intracellular membrane-bounded organelle;intracellular organelle;membrane;mitochondrion;organelle	cellular ketone metabolic process;cellular metabolic process;cellular process;metabolic process;organic acid metabolic process;small molecule metabolic process
CYB5	Cytochrome b5							-0.457485	0.203445	1.22153	-0.318543	0.213836	0.909793	-0.0303951	0.174926	0.101357	alcohol metabolic process;biosynthetic process;lipid metabolic process;metabolic process;primary metabolic process;small molecule metabolic process	cell part;membrane	alcohol metabolic process;biosynthetic process;lipid metabolic process;metabolic process;primary metabolic process;small molecule metabolic process
CYC1	Cytochrome c iso-1	+			Keep			-2.70528	0.616553	1.77271	-1.65652	0.758661	1.19828	-1.06142	0.756725	0.867224	cellular metabolic process;cellular process;generation of precursor metabolites and energy;metabolic process	cell part	cellular metabolic process;cellular process;generation of precursor metabolites and energy;metabolic process
CYC8	General transcriptional corepressor CYC8	+						-0.421292	0.142697	1.44154	-0.195561	0.141937	0.85476	-0.199393	0.124159	0.964187	biological regulation;cellular component assembly;cellular component organization;cellular process;chromatin modification;chromatin organization;chromosome organization;organelle organization;regulation of transport	cell part;intracellular membrane-bounded organelle;intracellular organelle;macromolecular complex;nucleus;organelle;protein complex;transcriptional repressor complex	biological regulation;cellular component assembly;cellular component organization;cellular process;chromatin modification;chromatin organization;chromosome organization;organelle organization;regulation of transport
CYM1	Mitochondrial presequence protease							-0.180124	0.287842	0.407053	-0.268582	0.317196	0.552601	-0.0128082	0.158943	0.0448982	macromolecule metabolic process;metabolic process;primary metabolic process;protein metabolic process;proteolysis;proteolysis involved in cellular protein catabolic process	cell part;intracellular membrane-bounded organelle;intracellular organelle;mitochondrion;organelle	macromolecule metabolic process;metabolic process;primary metabolic process;protein metabolic process;proteolysis;proteolysis involved in cellular protein catabolic process
CYS3	Cystathionine gamma-lyase							-0.575675	0.307353	1.07928	-0.256476	0.12236	1.16622	-0.306877	0.244803	0.7903	amine metabolic process;biosynthetic process;cellular amino acid metabolic process;cellular ketone metabolic process;cellular metabolic process;cellular nitrogen compound metabolic process;cellular process;metabolic process;nitrogen compound metabolic process;organic acid metabolic process;primary metabolic process;small molecule metabolic process;sulfur compound metabolic process	cell part;cytoplasm	amine metabolic process;biosynthetic process;cellular amino acid metabolic process;cellular ketone metabolic process;cellular metabolic process;cellular nitrogen compound metabolic process;cellular process;metabolic process;nitrogen compound metabolic process;organic acid metabolic process;primary metabolic process;small molecule metabolic process;sulfur compound metabolic process
CYS4	Cystathionine beta-synthase							-0.0269007	0.207779	0.073971	0.111528	0.110032	0.655131	-0.134689	0.102161	0.824391	amine metabolic process;biological regulation;biosynthetic process;cellular amino acid metabolic process;cellular ketone metabolic process;cellular metabolic process;cellular nitrogen compound metabolic process;cellular process;metabolic process;nitrogen compound metabolic process;organic acid metabolic process;primary metabolic process;regulation of cell cycle;regulation of mitotic cell cycle;sm…	cell part;cytoplasm	amine metabolic process;biological regulation;biosynthetic process;cellular amino acid metabolic process;cellular ketone metabolic process;cellular metabolic process;cellular nitrogen compound metabolic process;cellular process;metabolic process;nitrogen compound metabolic process;organic acid metabolic process;primary metabolic process;regulation of cell cycle;regulation of mitotic cell cycle;sm…
CYT1	Cytochrome c1, heme protein, mitochondrial							-0.083252	0.0644757	0.810217	-0.0736006	0.176116	0.264099	0.06055	0.153298	0.248316	cellular metabolic process;cellular process;generation of precursor metabolites and energy;metabolic process;oxidative phosphorylation;phosphorus metabolic process	cell part;cytosol;macromolecular complex;membrane;protein complex;respiratory chain complex III	cellular metabolic process;cellular process;generation of precursor metabolites and energy;metabolic process;oxidative phosphorylation;phosphorus metabolic process
DAK1	Dihydroxyacetone kinase 1							-0.189228	0.131156	0.88706	0.0188354	0.107261	0.102516	-0.175728	0.173188	0.655768	alcohol metabolic process;carbohydrate metabolic process;catabolic process;cellular metabolic process;cellular process;fermentation;generation of precursor metabolites and energy;metabolic process;primary metabolic process;small molecule metabolic process		alcohol metabolic process;carbohydrate metabolic process;catabolic process;cellular metabolic process;cellular process;fermentation;generation of precursor metabolites and energy;metabolic process;primary metabolic process;small molecule metabolic process
DBP10	ATP-dependent RNA helicase DBP10							0.304517	0.356961	0.556626	0.258038	0.304338	0.553316	0.0195322	0.119648	0.0947742	cellular metabolic process;cellular nitrogen compound metabolic process;cellular process;macromolecule metabolic process;metabolic process;nitrogen compound metabolic process;nucleobase-containing compound metabolic process;primary metabolic process;RNA metabolic process;RNA processing;rRNA processing	cell part;intracellular non-membrane-bounded organelle;intracellular organelle;macromolecular complex;nucleolus;organelle;preribosome;ribonucleoprotein complex	cellular metabolic process;cellular nitrogen compound metabolic process;cellular process;macromolecule metabolic process;metabolic process;nitrogen compound metabolic process;nucleobase-containing compound metabolic process;primary metabolic process;RNA metabolic process;RNA processing;rRNA processing
DBP2	ATP-dependent RNA helicase DBP2							0.302507	0.312054	0.628657	-0.0188762	0.0719978	0.158469	0.295364	0.227767	0.813132	catabolic process;cellular metabolic process;cellular nitrogen compound metabolic process;cellular process;macromolecule metabolic process;metabolic process;mRNA metabolic process;nitrogen compound metabolic process;nucleobase-containing compound metabolic process;primary metabolic process;RNA catabolic process;RNA metabolic process;RNA processing;rRNA processing	cell part;cytoplasm;intracellular membrane-bounded organelle;intracellular organelle;nucleus;organelle	catabolic process;cellular metabolic process;cellular nitrogen compound metabolic process;cellular process;macromolecule metabolic process;metabolic process;mRNA metabolic process;nitrogen compound metabolic process;nucleobase-containing compound metabolic process;primary metabolic process;RNA catabolic process;RNA metabolic process;RNA processing;rRNA processing
DBP3	ATP-dependent RNA helicase DBP3							0.0111089	0.115483	0.0540419	-0.128154	0.225404	0.367988	0.188493	0.175587	0.690233	cellular metabolic process;cellular nitrogen compound metabolic process;cellular process;metabolic process;nitrogen compound metabolic process;nucleobase-containing compound metabolic process;primary metabolic process	cell part;intracellular non-membrane-bounded organelle;intracellular organelle;macromolecular complex;nucleolus;organelle;preribosome;ribonucleoprotein complex	cellular metabolic process;cellular nitrogen compound metabolic process;cellular process;metabolic process;nitrogen compound metabolic process;nucleobase-containing compound metabolic process;primary metabolic process
DBP5	ATP-dependent RNA helicase DBP5	+		+				0.141668	0.031116	1.80402	-0.0163847	0.00995699	0.982091	0.219032	0.0590024	1.63182	cellular component disassembly;cellular component organization;cellular process;establishment of localization;nuclear transport;nucleobase-containing compound transport;nucleocytoplasmic transport;protein transport;transport	cell part;cytoplasm;intracellular membrane-bounded organelle;intracellular organelle;macromolecular complex;membrane;nuclear pore;nucleus;organelle;polysome;protein complex;ribonucleoprotein complex;site of polarized growth	cellular component disassembly;cellular component organization;cellular process;establishment of localization;nuclear transport;nucleobase-containing compound transport;nucleocytoplasmic transport;protein transport;transport
DBP9	ATP-dependent RNA helicase DBP9							0.418026	0.299398	0.864012	0.170345	0.267494	0.414543	0.29984	0.146004	1.15027	cellular metabolic process;cellular nitrogen compound metabolic process;cellular process;DNA geometric change;DNA metabolic process;macromolecule metabolic process;metabolic process;nitrogen compound metabolic process;nucleobase-containing compound metabolic process;primary metabolic process;RNA metabolic process;RNA processing;rRNA processing	cell part;intracellular non-membrane-bounded organelle;intracellular organelle;nucleolus;organelle	cellular metabolic process;cellular nitrogen compound metabolic process;cellular process;DNA geometric change;DNA metabolic process;macromolecule metabolic process;metabolic process;nitrogen compound metabolic process;nucleobase-containing compound metabolic process;primary metabolic process;RNA metabolic process;RNA processing;rRNA processing
DCP2	mRNA-decapping enzyme subunit 2							0.0817539	0.188235	0.275415	0.0781159	0.398214	0.115548	0.0174429	0.0853465	0.1208	biological regulation;catabolic process;cellular component assembly;cellular component organization;cellular macromolecular complex assembly;cellular metabolic process;cellular nitrogen compound metabolic process;cellular process;macromolecular complex assembly;macromolecule metabolic process;metabolic process;mRNA metabolic process;mRNA processing;nitrogen compound metabolic process;nucleobase-c…	cell part;cytoplasm;intracellular membrane-bounded organelle;intracellular non-membrane-bounded organelle;intracellular organelle;macromolecular complex;nucleus;organelle;ribonucleoprotein complex	biological regulation;catabolic process;cellular component assembly;cellular component organization;cellular macromolecular complex assembly;cellular metabolic process;cellular nitrogen compound metabolic process;cellular process;macromolecular complex assembly;macromolecule metabolic process;metabolic process;mRNA metabolic process;mRNA processing;nitrogen compound metabolic process;nucleobase-c…
DCS1	m7GpppX diphosphatase							-0.407166	0.262132	0.939901	-0.116412	0.058994	1.11932	-0.23149	0.227699	0.656943	biological regulation;catabolic process;cellular metabolic process;cellular nitrogen compound metabolic process;cellular process;macromolecule metabolic process;metabolic process;mRNA metabolic process;nitrogen compound metabolic process;nucleobase-containing compound metabolic process;primary metabolic process;response to abiotic stimulus;response to chemical stimulus;response to external stimul…	cell part;cytoplasm;intracellular non-membrane-bounded organelle;intracellular organelle;macromolecular complex;organelle;ribonucleoprotein complex	biological regulation;catabolic process;cellular metabolic process;cellular nitrogen compound metabolic process;cellular process;macromolecule metabolic process;metabolic process;mRNA metabolic process;nitrogen compound metabolic process;nucleobase-containing compound metabolic process;primary metabolic process;response to abiotic stimulus;response to chemical stimulus;response to external stimul…
DCS2	Inactive diphosphatase DCS2			+	Discard		Keep	-0.725423	0.454925	0.959001	0.132496	0.527184	0.151313	-1.04246	0.37202	1.39874	biological regulation;catabolic process;cell communication;cellular metabolic process;cellular nitrogen compound metabolic process;cellular process;macromolecule metabolic process;metabolic process;mRNA metabolic process;nitrogen compound metabolic process;nucleobase-containing compound metabolic process;primary metabolic process;response to abiotic stimulus;response to chemical stimulus;response…	cell part;cytoplasm;intracellular non-membrane-bounded organelle;intracellular organelle;macromolecular complex;organelle;ribonucleoprotein complex	biological regulation;catabolic process;cell communication;cellular metabolic process;cellular nitrogen compound metabolic process;cellular process;macromolecule metabolic process;metabolic process;mRNA metabolic process;nitrogen compound metabolic process;nucleobase-containing compound metabolic process;primary metabolic process;response to abiotic stimulus;response to chemical stimulus;response…
DDI1	DNA damage-inducible protein 1							-0.439546	0.205142	1.18344	-0.0228805	0.0675794	0.209742	-0.436833	0.226767	1.10078	catabolic process;cellular metabolic process;cellular process;establishment of localization;macromolecule metabolic process;metabolic process;primary metabolic process;protein metabolic process;protein transport;proteolysis;proteolysis involved in cellular protein catabolic process;secretion;transport;vesicle-mediated transport	cell part;cytoplasm;membrane;plasma membrane	catabolic process;cellular metabolic process;cellular process;establishment of localization;macromolecule metabolic process;metabolic process;primary metabolic process;protein metabolic process;protein transport;proteolysis;proteolysis involved in cellular protein catabolic process;secretion;transport;vesicle-mediated transport
DED1	ATP-dependent RNA helicase DED1			+				0.0745054	0.333906	0.132895	-0.080263	0.285019	0.171371	0.161337	0.0646782	1.30437	cellular component disassembly;cellular component organization;cellular process;translational initiation	cell part;cytoplasm;intracellular membrane-bounded organelle;intracellular organelle;nucleus;organelle	cellular component disassembly;cellular component organization;cellular process;translational initiation
DED81	Asparagine--tRNA ligase, cytoplasmic							0.237434	0.215143	0.707529	0.113012	0.09063	0.786766	0.145061	0.128136	0.723675	amine metabolic process;cellular amino acid metabolic process;cellular ketone metabolic process;cellular metabolic process;cellular nitrogen compound metabolic process;cellular process;macromolecule metabolic process;metabolic process;nitrogen compound metabolic process;nucleobase-containing compound metabolic process;organic acid metabolic process;primary metabolic process;RNA metabolic process;…	cell part;cytosol	amine metabolic process;cellular amino acid metabolic process;cellular ketone metabolic process;cellular metabolic process;cellular nitrogen compound metabolic process;cellular process;macromolecule metabolic process;metabolic process;nitrogen compound metabolic process;nucleobase-containing compound metabolic process;organic acid metabolic process;primary metabolic process;RNA metabolic process;…
DEF1	RNA polymerase II degradation factor 1	+			Keep			-1.28285	0.416332	1.47676	-0.311665	0.232251	0.836516	-0.90997	0.386268	1.25852	biological regulation;catabolic process;cellular component organization;cellular metabolic process;cellular nitrogen compound metabolic process;cellular process;chromosome organization;DNA metabolic process;DNA repair;homeostatic process;macromolecule metabolic process;macromolecule modification;metabolic process;nitrogen compound metabolic process;nucleobase-containing compound metabolic process…	cell part;intracellular membrane-bounded organelle;intracellular organelle;nucleus;organelle	biological regulation;catabolic process;cellular component organization;cellular metabolic process;cellular nitrogen compound metabolic process;cellular process;chromosome organization;DNA metabolic process;DNA repair;homeostatic process;macromolecule metabolic process;macromolecule modification;metabolic process;nitrogen compound metabolic process;nucleobase-containing compound metabolic process…
DFM1	DER1-like family member protein 1	+	+		Keep	Discard		0.850642	0.194167	1.7714	0.593003	0.135011	1.77358	0.253761	0.117761	1.18791	biological regulation;catabolic process;cellular metabolic process;cellular process;macromolecule metabolic process;metabolic process;primary metabolic process;protein metabolic process;proteolysis;proteolysis involved in cellular protein catabolic process;response to chemical stimulus;response to stimulus;response to stress;signal transduction	cell part;endoplasmic reticulum;intracellular membrane-bounded organelle;intracellular organelle;membrane;organelle	biological regulation;catabolic process;cellular metabolic process;cellular process;macromolecule metabolic process;metabolic process;primary metabolic process;protein metabolic process;proteolysis;proteolysis involved in cellular protein catabolic process;response to chemical stimulus;response to stimulus;response to stress;signal transduction
DHH1	ATP-dependent RNA helicase DHH1	+						0.0907625	0.0216546	1.73399	0.0863196	0.154626	0.360914	-0.0370596	0.0512862	0.472031	biological regulation;catabolic process;cellular component assembly;cellular component organization;cellular macromolecular complex assembly;cellular metabolic process;cellular nitrogen compound metabolic process;cellular process;establishment of localization;macromolecular complex assembly;macromolecule metabolic process;metabolic process;mRNA metabolic process;mRNA processing;nitrogen compound …	cell part;cytoplasm;intracellular non-membrane-bounded organelle;intracellular organelle;macromolecular complex;organelle;ribonucleoprotein complex	biological regulation;catabolic process;cellular component assembly;cellular component organization;cellular macromolecular complex assembly;cellular metabolic process;cellular nitrogen compound metabolic process;cellular process;establishment of localization;macromolecular complex assembly;macromolecule metabolic process;metabolic process;mRNA metabolic process;mRNA processing;nitrogen compound …
DIM1	Dimethyladenosine transferase	+						0.582156	0.12416	1.82898	0.172884	0.105417	0.979603	0.431647	0.180457	1.27069	cellular metabolic process;cellular nitrogen compound metabolic process;cellular process;macromolecule metabolic process;macromolecule modification;metabolic process;nitrogen compound metabolic process;nucleobase-containing compound metabolic process;one-carbon metabolic process;primary metabolic process;RNA metabolic process;RNA modification;RNA processing;rRNA processing;small molecule metaboli…	cell part;cytoplasm;intracellular non-membrane-bounded organelle;intracellular organelle;macromolecular complex;nucleolus;organelle;preribosome;ribonucleoprotein complex	cellular metabolic process;cellular nitrogen compound metabolic process;cellular process;macromolecule metabolic process;macromolecule modification;metabolic process;nitrogen compound metabolic process;nucleobase-containing compound metabolic process;one-carbon metabolic process;primary metabolic process;RNA metabolic process;RNA modification;RNA processing;rRNA processing;small molecule metaboli…
DIP2	U3 small nucleolar RNA-associated protein 12							0.174313	0.0892207	1.11163	0.162177	0.306929	0.340367	0.157396	0.384662	0.258083	cellular metabolic process;cellular nitrogen compound metabolic process;cellular process;macromolecule metabolic process;metabolic process;nitrogen compound metabolic process;nucleobase-containing compound metabolic process;primary metabolic process;RNA metabolic process;RNA processing;rRNA processing	cell part;intracellular non-membrane-bounded organelle;intracellular organelle;macromolecular complex;nucleolus;organelle;preribosome;protein complex;ribonucleoprotein complex	cellular metabolic process;cellular nitrogen compound metabolic process;cellular process;macromolecule metabolic process;metabolic process;nitrogen compound metabolic process;nucleobase-containing compound metabolic process;primary metabolic process;RNA metabolic process;RNA processing;rRNA processing
DIS3	Exosome complex exonuclease DIS3							0.157824	0.222592	0.463022	0.227798	0.144676	0.949772	0.0443714	0.200299	0.131854	catabolic process;cellular metabolic process;cellular nitrogen compound metabolic process;cellular process;macromolecule metabolic process;metabolic process;mRNA metabolic process;nitrogen compound metabolic process;nucleobase-containing compound metabolic process;primary metabolic process;RNA catabolic process;RNA metabolic process;RNA processing;rRNA processing;snoRNA processing;tRNA metabolic …	cell part;exosome (RNase complex);intracellular membrane-bounded organelle;intracellular non-membrane-bounded organelle;intracellular organelle;macromolecular complex;mitochondrion;nucleolus;organelle;protein complex	catabolic process;cellular metabolic process;cellular nitrogen compound metabolic process;cellular process;macromolecule metabolic process;metabolic process;mRNA metabolic process;nitrogen compound metabolic process;nucleobase-containing compound metabolic process;primary metabolic process;RNA catabolic process;RNA metabolic process;RNA processing;rRNA processing;snoRNA processing;tRNA metabolic …
DLD1	D-lactate dehydrogenase [cytochrome] 1, mitochondrial							-0.0936617	0.129286	0.473255	0.0216624	0.0824783	0.158777	-0.0825169	0.115239	0.467689	carbohydrate metabolic process;cellular metabolic process;cellular process;cellular respiration;generation of precursor metabolites and energy;metabolic process;primary metabolic process	cell part;intracellular membrane-bounded organelle;intracellular organelle;membrane;mitochondrion;organelle	carbohydrate metabolic process;cellular metabolic process;cellular process;cellular respiration;generation of precursor metabolites and energy;metabolic process;primary metabolic process
DLD2	D-lactate dehydrogenase [cytochrome] 2, mitochondrial							-0.224464	0.0977739	1.23796	-0.165561	0.0846244	1.1127	-0.015493	0.0608532	0.153464	cellular ketone metabolic process;cellular metabolic process;cellular process;metabolic process;organic acid metabolic process;small molecule metabolic process	cell part	cellular ketone metabolic process;cellular metabolic process;cellular process;metabolic process;organic acid metabolic process;small molecule metabolic process
DLD3	D-lactate dehydrogenase [cytochrome] 3							-0.0829914	0.0938395	0.576344	-0.0242875	0.16221	0.0863828	-0.0537094	0.0936952	0.3712	cellular ketone metabolic process;cellular metabolic process;cellular process;filamentous growth;growth;metabolic process;organic acid metabolic process;small molecule metabolic process	cell part;cytoplasm	cellular ketone metabolic process;cellular metabolic process;cellular process;filamentous growth;growth;metabolic process;organic acid metabolic process;small molecule metabolic process
DNM1	Dynamin-related protein DNM1							-0.326394	0.170881	1.09426	-0.154663	0.1216	0.800042	-0.159428	0.128908	0.781296	aging;cellular component assembly;cellular component organization;cellular localization;cellular process;developmental process;localization;macromolecular complex assembly;metabolic process;mitochondrion organization;organelle fission;organelle inheritance;organelle localization;organelle organization;peroxisome organization;protein complex assembly	cell part;cytoplasm;intracellular membrane-bounded organelle;intracellular organelle;membrane;microbody;mitochondrion;organelle;peroxisome	aging;cellular component assembly;cellular component organization;cellular localization;cellular process;developmental process;localization;macromolecular complex assembly;metabolic process;mitochondrion organization;organelle fission;organelle inheritance;organelle localization;organelle organization;peroxisome organization;protein complex assembly
DOA1	Protein DOA1							0.378852	0.2903	0.817443	0.287292	0.195434	0.900329	0.202563	0.296987	0.445024	biological regulation;catabolic process;cellular homeostasis;cellular metabolic process;cellular nitrogen compound metabolic process;cellular process;DNA metabolic process;DNA repair;homeostatic process;macromolecule metabolic process;metabolic process;nitrogen compound metabolic process;nucleobase-containing compound metabolic process;primary metabolic process;protein metabolic process;proteolys…	cell part;cytoplasm;intracellular membrane-bounded organelle;intracellular organelle;nucleus;organelle	biological regulation;catabolic process;cellular homeostasis;cellular metabolic process;cellular nitrogen compound metabolic process;cellular process;DNA metabolic process;DNA repair;homeostatic process;macromolecule metabolic process;metabolic process;nitrogen compound metabolic process;nucleobase-containing compound metabolic process;primary metabolic process;protein metabolic process;proteolys…
DOG2;DOG1	2-deoxyglucose-6-phosphate phosphatase 2;2-deoxyglucose-6-phosphate phosphatase 1			+				-0.512122	0.229253	1.2163	-0.0199055	0.102781	0.113957	-0.440412	0.125507	1.58471	alcohol metabolic process;carbohydrate metabolic process;cellular metabolic process;cellular process;metabolic process;phosphorus metabolic process;primary metabolic process;small molecule metabolic process		alcohol metabolic process;carbohydrate metabolic process;cellular metabolic process;cellular process;metabolic process;phosphorus metabolic process;primary metabolic process;small molecule metabolic process
DOP1	Protein dopey	+						-0.538767	0.143216	1.64296	-0.467771	0.653929	0.467205	-0.152375	0.652722	0.1396	anatomical structure morphogenesis;cell morphogenesis;cellular component morphogenesis;cellular component organization;cellular process;developmental process;endoplasmic reticulum organization;endosome transport;establishment of localization;Golgi vesicle transport;organelle organization;protein transport;transport;vesicle-mediated transport	cell part;endosome;intracellular membrane-bounded organelle;intracellular organelle;membrane;organelle	anatomical structure morphogenesis;cell morphogenesis;cellular component morphogenesis;cellular component organization;cellular process;developmental process;endoplasmic reticulum organization;endosome transport;establishment of localization;Golgi vesicle transport;organelle organization;protein transport;transport;vesicle-mediated transport
DOT5	Peroxiredoxin DOT5	+						-0.151146	0.0240766	2.0782	0.111624	0.0734002	0.924615	-0.192643	0.108347	1.03982	biological regulation;biosynthetic process;cellular homeostasis;cellular metabolic process;cellular nitrogen compound metabolic process;cellular process;homeostatic process;macromolecule metabolic process;metabolic process;nitrogen compound metabolic process;nucleobase-containing compound metabolic process;primary metabolic process;response to chemical stimulus;response to oxidative stress;respon…	cell part;intracellular membrane-bounded organelle;intracellular organelle;nucleus;organelle	biological regulation;biosynthetic process;cellular homeostasis;cellular metabolic process;cellular nitrogen compound metabolic process;cellular process;homeostatic process;macromolecule metabolic process;metabolic process;nitrogen compound metabolic process;nucleobase-containing compound metabolic process;primary metabolic process;response to chemical stimulus;response to oxidative stress;respon…
DPH2	Diphthamide biosynthesis protein 2							0.238361	0.364098	0.426603	0.218948	0.237504	0.599626	0.06265	0.262215	0.143178	biosynthetic process;cellular metabolic process;cellular process;macromolecule metabolic process;macromolecule modification;metabolic process;peptidyl-amino acid modification;primary metabolic process;protein metabolic process;protein modification process	cell part;cytoplasm	biosynthetic process;cellular metabolic process;cellular process;macromolecule metabolic process;macromolecule modification;metabolic process;peptidyl-amino acid modification;primary metabolic process;protein metabolic process;protein modification process
DPH5	Diphthine synthase							-0.0479038	0.124357	0.241605	0.00810066	0.145784	0.0305364	0.00675704	0.0952131	0.0393345	biosynthetic process;cellular metabolic process;cellular process;macromolecule metabolic process;macromolecule modification;metabolic process;peptidyl-amino acid modification;primary metabolic process;protein metabolic process;protein modification process	cell part;cytoplasm	biosynthetic process;cellular metabolic process;cellular process;macromolecule metabolic process;macromolecule modification;metabolic process;peptidyl-amino acid modification;primary metabolic process;protein metabolic process;protein modification process
DPL1	Sphingosine-1-phosphate lyase							-0.0597047	0.440599	0.07765	-0.0128664	0.30962	0.0226556	0.0478013	0.111451	0.271676	biological regulation;cell communication;cellular ketone metabolic process;cellular lipid metabolic process;cellular metabolic process;cellular process;lipid metabolic process;metabolic process;organic acid metabolic process;primary metabolic process;response to external stimulus;response to extracellular stimulus;response to starvation;response to stimulus;response to stress;signal transduction;…	cell part	biological regulation;cell communication;cellular ketone metabolic process;cellular lipid metabolic process;cellular metabolic process;cellular process;lipid metabolic process;metabolic process;organic acid metabolic process;primary metabolic process;response to external stimulus;response to extracellular stimulus;response to starvation;response to stimulus;response to stress;signal transduction;…
DPM1	Dolichol-phosphate mannosyltransferase	+	+					0.266669	0.0694849	1.65973	0.357613	0.0986757	1.61169	-0.0279942	0.0631293	0.281713	biosynthetic process;carbohydrate metabolic process;cellular lipid metabolic process;cellular metabolic process;cellular process;lipid metabolic process;macromolecule metabolic process;macromolecule modification;metabolic process;primary metabolic process;protein glycosylation;protein lipidation;protein metabolic process;protein modification process	cell part;endoplasmic reticulum;intracellular membrane-bounded organelle;intracellular organelle;membrane;organelle	biosynthetic process;carbohydrate metabolic process;cellular lipid metabolic process;cellular metabolic process;cellular process;lipid metabolic process;macromolecule metabolic process;macromolecule modification;metabolic process;primary metabolic process;protein glycosylation;protein lipidation;protein metabolic process;protein modification process
DPS1	Aspartate--tRNA ligase, cytoplasmic							0.144547	0.12391	0.742949	0.0946406	0.0610843	0.93806	0.066938	0.0791336	0.552059	amine metabolic process;cellular amino acid metabolic process;cellular ketone metabolic process;cellular metabolic process;cellular nitrogen compound metabolic process;cellular process;macromolecule metabolic process;metabolic process;nitrogen compound metabolic process;nucleobase-containing compound metabolic process;organic acid metabolic process;primary metabolic process;RNA metabolic process;…	cell part;cytoplasm;intracellular membrane-bounded organelle;intracellular organelle;nucleus;organelle	amine metabolic process;cellular amino acid metabolic process;cellular ketone metabolic process;cellular metabolic process;cellular nitrogen compound metabolic process;cellular process;macromolecule metabolic process;metabolic process;nitrogen compound metabolic process;nucleobase-containing compound metabolic process;organic acid metabolic process;primary metabolic process;RNA metabolic process;…
DRS1	ATP-dependent RNA helicase DRS1							0.51294	0.309343	0.987728	0.239533	0.121875	1.11623	0.297612	0.260079	0.730547	cellular component assembly;cellular component organization;cellular macromolecular complex assembly;cellular metabolic process;cellular nitrogen compound metabolic process;cellular process;macromolecular complex assembly;macromolecule metabolic process;metabolic process;nitrogen compound metabolic process;nucleobase-containing compound metabolic process;primary metabolic process;ribonucleoprotei…	cell part;intracellular non-membrane-bounded organelle;intracellular organelle;macromolecular complex;nucleolus;organelle;preribosome;ribonucleoprotein complex	cellular component assembly;cellular component organization;cellular macromolecular complex assembly;cellular metabolic process;cellular nitrogen compound metabolic process;cellular process;macromolecular complex assembly;macromolecule metabolic process;metabolic process;nitrogen compound metabolic process;nucleobase-containing compound metabolic process;primary metabolic process;ribonucleoprotei…
DSD1	D-serine dehydratase	+	+	+				-0.658666	0.100232	2.11744	-0.274174	0.0570305	1.85023	-0.310114	0.0954812	1.52034	amine metabolic process;cellular amino acid metabolic process;cellular ketone metabolic process;cellular metabolic process;cellular nitrogen compound metabolic process;cellular process;metabolic process;nitrogen compound metabolic process;organic acid metabolic process;primary metabolic process;small molecule metabolic process		amine metabolic process;cellular amino acid metabolic process;cellular ketone metabolic process;cellular metabolic process;cellular nitrogen compound metabolic process;cellular process;metabolic process;nitrogen compound metabolic process;organic acid metabolic process;primary metabolic process;small molecule metabolic process
DSL1	Protein transport protein DSL1							0.182937	0.357294	0.329071	-0.14477	0.400196	0.225535	-0.0553382	0.0906188	0.396781	cellular component organization;cellular process;establishment of localization;Golgi vesicle transport;organelle organization;peroxisome organization;protein transport;transport;vesicle-mediated transport	cell part;endoplasmic reticulum;intracellular membrane-bounded organelle;intracellular organelle;macromolecular complex;membrane;nucleus;organelle;protein complex	cellular component organization;cellular process;establishment of localization;Golgi vesicle transport;organelle organization;peroxisome organization;protein transport;transport;vesicle-mediated transport
DUG1	Cys-Gly metallodipeptidase DUG1	+						-0.257668	0.0334767	2.2534	-0.140774	0.115655	0.770731	-0.142663	0.11583	0.778554	amine metabolic process;catabolic process;cellular amino acid metabolic process;cellular ketone metabolic process;cellular metabolic process;cellular nitrogen compound metabolic process;cellular process;metabolic process;nitrogen compound metabolic process;organic acid metabolic process;peptide metabolic process;primary metabolic process;small molecule metabolic process;sulfur compound metabolic …	cell part;cytoplasm	amine metabolic process;catabolic process;cellular amino acid metabolic process;cellular ketone metabolic process;cellular metabolic process;cellular nitrogen compound metabolic process;cellular process;metabolic process;nitrogen compound metabolic process;organic acid metabolic process;peptide metabolic process;primary metabolic process;small molecule metabolic process;sulfur compound metabolic …
DUG2	Probable di- and tripeptidase DUG2							0.226894	0.442906	0.329265	0.0884026	0.291858	0.185625	-0.0255215	0.258435	0.0555534	amine metabolic process;catabolic process;cellular amino acid metabolic process;cellular ketone metabolic process;cellular metabolic process;cellular nitrogen compound metabolic process;cellular process;metabolic process;nitrogen compound metabolic process;organic acid metabolic process;peptide metabolic process;primary metabolic process;small molecule metabolic process;sulfur compound metabolic …	cell part;cytoplasm;intracellular membrane-bounded organelle;intracellular organelle;nucleus;organelle	amine metabolic process;catabolic process;cellular amino acid metabolic process;cellular ketone metabolic process;cellular metabolic process;cellular nitrogen compound metabolic process;cellular process;metabolic process;nitrogen compound metabolic process;organic acid metabolic process;peptide metabolic process;primary metabolic process;small molecule metabolic process;sulfur compound metabolic …
DUS3	tRNA-dihydrouridine(47) synthase [NAD(P)(+)]							-0.408196	0.240981	1.00353	-0.159286	0.157684	0.65309	-0.365743	0.165959	1.20559	cellular metabolic process;cellular nitrogen compound metabolic process;cellular process;macromolecule metabolic process;macromolecule modification;metabolic process;nitrogen compound metabolic process;nucleobase-containing compound metabolic process;primary metabolic process;RNA metabolic process;RNA modification;RNA processing;tRNA metabolic process;tRNA processing	cell part;cytoplasm;intracellular membrane-bounded organelle;intracellular organelle;nucleus;organelle	cellular metabolic process;cellular nitrogen compound metabolic process;cellular process;macromolecule metabolic process;macromolecule modification;metabolic process;nitrogen compound metabolic process;nucleobase-containing compound metabolic process;primary metabolic process;RNA metabolic process;RNA modification;RNA processing;tRNA metabolic process;tRNA processing
DYS1	Deoxyhypusine synthase							-0.0619179	0.0956498	0.42166	-0.068732	0.12266	0.362357	-0.0182093	0.159653	0.064667	amine metabolic process;biosynthetic process;catabolic process;cellular amino acid metabolic process;cellular ketone metabolic process;cellular metabolic process;cellular nitrogen compound metabolic process;cellular process;macromolecule metabolic process;macromolecule modification;metabolic process;nitrogen compound metabolic process;organic acid metabolic process;peptidyl-amino acid modificatio…		amine metabolic process;biosynthetic process;catabolic process;cellular amino acid metabolic process;cellular ketone metabolic process;cellular metabolic process;cellular nitrogen compound metabolic process;cellular process;macromolecule metabolic process;macromolecule modification;metabolic process;nitrogen compound metabolic process;organic acid metabolic process;peptidyl-amino acid modificatio…
EAP1	Protein EAP1							-0.330564	0.460079	0.469309	-0.149513	0.223579	0.436075	-0.172085	0.299746	0.371796	biological regulation;catabolic process;cellular metabolic process;cellular nitrogen compound metabolic process;cellular process;macromolecule metabolic process;metabolic process;mRNA metabolic process;nitrogen compound metabolic process;nucleobase-containing compound metabolic process;primary metabolic process;regulation of translation;RNA catabolic process;RNA metabolic process	cell part;intracellular non-membrane-bounded organelle;intracellular organelle;macromolecular complex;organelle;polysome;protein complex;ribonucleoprotein complex	biological regulation;catabolic process;cellular metabolic process;cellular nitrogen compound metabolic process;cellular process;macromolecule metabolic process;metabolic process;mRNA metabolic process;nitrogen compound metabolic process;nucleobase-containing compound metabolic process;primary metabolic process;regulation of translation;RNA catabolic process;RNA metabolic process
ECM29	Proteasome component ECM29							0.317798	0.235395	0.84068	0.157419	0.153062	0.663928	0.205189	0.0987936	1.15906	cellular component assembly;cellular component organization;cellular macromolecular complex assembly;cellular process;macromolecular complex assembly;protein complex assembly	cell part;cytoplasm;intracellular membrane-bounded organelle;intracellular organelle;macromolecular complex;nucleus;organelle;proteasome complex;protein complex	cellular component assembly;cellular component organization;cellular macromolecular complex assembly;cellular process;macromolecular complex assembly;protein complex assembly
ECM33	Cell wall protein ECM33	+		+				0.40939	0.164227	1.30384	0.160513	0.149878	0.688763	0.205681	0.0531463	1.66677	cell wall organization;cell wall organization or biogenesis;cellular cell wall organization;cellular cell wall organization or biogenesis;cellular component organization;cellular process;external encapsulating structure organization	cell part;cell wall;external encapsulating structure;extracellular region;membrane;plasma membrane	cell wall organization;cell wall organization or biogenesis;cellular cell wall organization;cellular cell wall organization or biogenesis;cellular component organization;cellular process;external encapsulating structure organization
EDC3	Enhancer of mRNA-decapping protein 3							0.228944	0.123443	1.07177	0.0604086	0.326826	0.108345	0.0741231	0.077456	0.621118	catabolic process;cellular component assembly;cellular component organization;cellular macromolecular complex assembly;cellular metabolic process;cellular nitrogen compound metabolic process;cellular process;macromolecular complex assembly;macromolecule metabolic process;metabolic process;mRNA metabolic process;nitrogen compound metabolic process;nucleobase-containing compound metabolic process;p…	cell part;cytoplasm;intracellular membrane-bounded organelle;intracellular non-membrane-bounded organelle;intracellular organelle;macromolecular complex;nucleus;organelle;ribonucleoprotein complex	catabolic process;cellular component assembly;cellular component organization;cellular macromolecular complex assembly;cellular metabolic process;cellular nitrogen compound metabolic process;cellular process;macromolecular complex assembly;macromolecule metabolic process;metabolic process;mRNA metabolic process;nitrogen compound metabolic process;nucleobase-containing compound metabolic process;p…
EDE1	EH domain-containing and endocytosis protein 1							0.273128	0.199215	0.851334	0.448805	0.228366	1.11618	-0.151855	0.0817657	1.07282	biological regulation;cellular component organization;cellular membrane organization;cellular process;endocytosis;establishment of localization;membrane invagination;membrane organization;response to chemical stimulus;response to stimulus;response to stress;signal transduction;transport;vesicle-mediated transport	cell part;cytoplasm;site of polarized growth	biological regulation;cellular component organization;cellular membrane organization;cellular process;endocytosis;establishment of localization;membrane invagination;membrane organization;response to chemical stimulus;response to stimulus;response to stress;signal transduction;transport;vesicle-mediated transport
EFB1	Elongation factor 1-beta	+	+	+	Keep	Discard	Keep	-1.89724	0.286764	2.12324	-0.68644	0.177628	1.66556	-1.19646	0.411609	1.42876	biological regulation;biosynthetic process;cellular metabolic process;cellular process;macromolecule metabolic process;metabolic process;regulation of organelle organization;regulation of translation;translational elongation	cell part;macromolecular complex;protein complex	biological regulation;biosynthetic process;cellular metabolic process;cellular process;macromolecule metabolic process;metabolic process;regulation of organelle organization;regulation of translation;translational elongation
EFM1	N-lysine methyltransferase EFM1	+						0.18165	0.0523587	1.57521	0.132095	0.17236	0.500835	0.0547063	0.107979	0.325366	cellular metabolic process;cellular process;macromolecule metabolic process;macromolecule modification;metabolic process;one-carbon metabolic process;peptidyl-amino acid modification;primary metabolic process;protein alkylation;protein metabolic process;protein modification process;small molecule metabolic process	cell part;cytoplasm	cellular metabolic process;cellular process;macromolecule metabolic process;macromolecule modification;metabolic process;one-carbon metabolic process;peptidyl-amino acid modification;primary metabolic process;protein alkylation;protein metabolic process;protein modification process;small molecule metabolic process
EFT1	Elongation factor 2							0.0930467	0.145807	0.415444	0.04725	0.0754452	0.407397	0.0348769	0.11778	0.181075	biological regulation;biosynthetic process;cellular metabolic process;cellular process;macromolecule metabolic process;metabolic process;regulation of translation;translational elongation	cell part;cytoplasm	biological regulation;biosynthetic process;cellular metabolic process;cellular process;macromolecule metabolic process;metabolic process;regulation of translation;translational elongation
EGD1	Nascent polypeptide-associated complex subunit beta-1	+		+	Keep		Keep	-2.21745	0.290614	2.24591	-0.85518	0.377606	1.22716	-1.42722	0.468317	1.46767	biological regulation;biosynthetic process;cellular metabolic process;cellular nitrogen compound metabolic process;cellular process;establishment of localization;macromolecule metabolic process;metabolic process;nitrogen compound metabolic process;nucleobase-containing compound metabolic process;primary metabolic process;protein folding;protein metabolic process;protein targeting;protein transpor…	cell part;intracellular membrane-bounded organelle;intracellular organelle;macromolecular complex;nucleus;organelle;protein complex	biological regulation;biosynthetic process;cellular metabolic process;cellular nitrogen compound metabolic process;cellular process;establishment of localization;macromolecule metabolic process;metabolic process;nitrogen compound metabolic process;nucleobase-containing compound metabolic process;primary metabolic process;protein folding;protein metabolic process;protein targeting;protein transpor…
EGD2	Nascent polypeptide-associated complex subunit alpha	+	+		Keep	Keep		-2.41713	0.373102	2.1052	-0.947986	0.219509	1.75928	-1.43531	0.600191	1.27051	cellular metabolic process;cellular process;establishment of localization;macromolecule metabolic process;metabolic process;primary metabolic process;protein folding;protein metabolic process;protein targeting;protein transport;transport	cell part;intracellular membrane-bounded organelle;intracellular organelle;macromolecular complex;nucleus;organelle;protein complex	cellular metabolic process;cellular process;establishment of localization;macromolecule metabolic process;metabolic process;primary metabolic process;protein folding;protein metabolic process;protein targeting;protein transport;transport
EHT1	Medium-chain fatty acid ethyl ester synthase/esterase 2							0.143275	0.25877	0.357774	0.1158	0.199904	0.375342	0.0172438	0.0886337	0.114518	biosynthetic process;catabolic process;cellular ketone metabolic process;cellular lipid metabolic process;cellular metabolic process;cellular process;lipid metabolic process;metabolic process;organic acid metabolic process;primary metabolic process;small molecule metabolic process	cell part;lipid particle	biosynthetic process;catabolic process;cellular ketone metabolic process;cellular lipid metabolic process;cellular metabolic process;cellular process;lipid metabolic process;metabolic process;organic acid metabolic process;primary metabolic process;small molecule metabolic process
EIS1	Eisosome protein 1	+			Keep			-1.04047	0.0620737	2.92653	-0.260264	0.499781	0.335108	-0.769423	0.47452	0.971245	cellular component assembly;cellular component organization;cellular macromolecular complex assembly;cellular process;macromolecular complex assembly;protein complex assembly	cell part;macromolecular complex;membrane;plasma membrane;protein complex	cellular component assembly;cellular component organization;cellular macromolecular complex assembly;cellular process;macromolecular complex assembly;protein complex assembly
ELP2	Elongator complex protein 2							-0.0579012	0.149585	0.242887	0.100662	0.114895	0.571157	-0.0992813	0.322258	0.189113	biological regulation;biosynthetic process;cellular metabolic process;cellular nitrogen compound metabolic process;cellular process;establishment of localization;macromolecule metabolic process;macromolecule modification;metabolic process;nitrogen compound metabolic process;nucleobase-containing compound metabolic process;primary metabolic process;protein metabolic process;protein modification by…	cell part;cytoplasm;intracellular membrane-bounded organelle;intracellular organelle;macromolecular complex;nucleoplasm;nucleus;organelle;protein complex	biological regulation;biosynthetic process;cellular metabolic process;cellular nitrogen compound metabolic process;cellular process;establishment of localization;macromolecule metabolic process;macromolecule modification;metabolic process;nitrogen compound metabolic process;nucleobase-containing compound metabolic process;primary metabolic process;protein metabolic process;protein modification by…
EMC1	ER membrane protein complex subunit 1							-0.0793408	0.0522773	0.923162	0.0513961	0.110942	0.295409	-0.136175	0.0573366	1.26501	cellular metabolic process;cellular process;macromolecule metabolic process;metabolic process;primary metabolic process;protein folding;protein metabolic process	macromolecular complex;protein complex	cellular metabolic process;cellular process;macromolecule metabolic process;metabolic process;primary metabolic process;protein folding;protein metabolic process
EMC2	ER membrane protein complex subunit 2	+						0.241308	0.0888316	1.3734	0.120572	0.105272	0.731124	0.0814776	0.0544119	0.913513	cellular metabolic process;cellular process;macromolecule metabolic process;metabolic process;primary metabolic process;protein folding;protein metabolic process	macromolecular complex;protein complex	cellular metabolic process;cellular process;macromolecule metabolic process;metabolic process;primary metabolic process;protein folding;protein metabolic process
EMC4	ER membrane protein complex subunit 4							0.472655	0.286715	0.983421	0.203099	0.147342	0.85507	0.231149	0.105642	1.19992	cellular metabolic process;cellular process;macromolecule metabolic process;metabolic process;primary metabolic process;protein folding;protein metabolic process	macromolecular complex;protein complex	cellular metabolic process;cellular process;macromolecule metabolic process;metabolic process;primary metabolic process;protein folding;protein metabolic process
EMC6	ER membrane protein complex subunit 6							0.646667	0.341392	1.08788	0.346667	0.34517	0.649627	0.214213	0.0979682	1.19939	cellular metabolic process;cellular process;macromolecule metabolic process;metabolic process;primary metabolic process;protein folding;protein metabolic process	macromolecular complex;protein complex	cellular metabolic process;cellular process;macromolecule metabolic process;metabolic process;primary metabolic process;protein folding;protein metabolic process
EMG1	Ribosomal RNA small subunit methyltransferase NEP1	+	+					0.288147	0.0773698	1.63453	0.149806	0.0195708	2.24865	0.195158	0.124799	0.944782	cellular metabolic process;cellular nitrogen compound metabolic process;cellular process;macromolecule metabolic process;macromolecule modification;metabolic process;nitrogen compound metabolic process;nucleobase-containing compound metabolic process;one-carbon metabolic process;primary metabolic process;ribosomal small subunit biogenesis;RNA metabolic process;RNA modification;RNA processing;rRNA…	cell part;cytoplasm;intracellular membrane-bounded organelle;intracellular non-membrane-bounded organelle;intracellular organelle;macromolecular complex;nucleolus;nucleus;organelle;preribosome;protein complex;ribonucleoprotein complex	cellular metabolic process;cellular nitrogen compound metabolic process;cellular process;macromolecule metabolic process;macromolecule modification;metabolic process;nitrogen compound metabolic process;nucleobase-containing compound metabolic process;one-carbon metabolic process;primary metabolic process;ribosomal small subunit biogenesis;RNA metabolic process;RNA modification;RNA processing;rRNA…
EMI2	Putative glucokinase-2			+				-0.225013	0.203769	0.707898	0.198533	0.296529	0.43661	-0.333903	0.108479	1.47589	alcohol metabolic process;anatomical structure formation involved in morphogenesis;carbohydrate metabolic process;catabolic process;cell differentiation;cellular metabolic process;cellular process;developmental process;generation of precursor metabolites and energy;metabolic process;primary metabolic process;small molecule metabolic process;sporulation	cell part;cytoplasm	alcohol metabolic process;anatomical structure formation involved in morphogenesis;carbohydrate metabolic process;catabolic process;cell differentiation;cellular metabolic process;cellular process;developmental process;generation of precursor metabolites and energy;metabolic process;primary metabolic process;small molecule metabolic process;sporulation
EMP24	Endosomal protein P24B	+						0.475777	0.0793863	2.03843	0.761774	0.544455	0.865477	-0.369683	0.777958	0.30365	biological regulation;cellular component organization;cellular process;establishment of localization;Golgi vesicle transport;organelle organization;protein transport;transport;vesicle organization;vesicle-mediated transport	cell part;cytoplasmic membrane-bounded vesicle;endoplasmic reticulum;intracellular membrane-bounded organelle;intracellular organelle;membrane;organelle;vesicle	biological regulation;cellular component organization;cellular process;establishment of localization;Golgi vesicle transport;organelle organization;protein transport;transport;vesicle organization;vesicle-mediated transport
EMP47	Protein EMP47							0.313166	0.20152	0.940244	0.162608	0.258717	0.408912	0.127478	0.137971	0.600907	cellular process;establishment of localization;Golgi vesicle transport;transport;vesicle-mediated transport	cell part;cytoplasmic membrane-bounded vesicle;intracellular membrane-bounded organelle;intracellular organelle;organelle;vesicle	cellular process;establishment of localization;Golgi vesicle transport;transport;vesicle-mediated transport
EMW1	Essential for maintenance of the cell wall protein 1							0.0514497	0.0691864	0.485919	-0.095277	0.0979384	0.630724	0.120289	0.0882825	0.847038	cell wall organization;cell wall organization or biogenesis;cellular cell wall organization;cellular cell wall organization or biogenesis;cellular component organization;cellular process;external encapsulating structure organization	cell part;cytoplasm;intracellular membrane-bounded organelle;intracellular organelle;nucleus;organelle	cell wall organization;cell wall organization or biogenesis;cellular cell wall organization;cellular cell wall organization or biogenesis;cellular component organization;cellular process;external encapsulating structure organization
ENO1	Enolase 1							-0.177602	0.101496	1.02781	0.123989	0.373938	0.204993	-0.295747	0.294618	0.649325	alcohol metabolic process;biological regulation;biosynthetic process;carbohydrate metabolic process;catabolic process;cellular metabolic process;cellular process;generation of precursor metabolites and energy;metabolic process;primary metabolic process;regulation of organelle organization;small molecule metabolic process	cell part;intracellular membrane-bounded organelle;intracellular organelle;macromolecular complex;mitochondrion;organelle;protein complex;vacuole	alcohol metabolic process;biological regulation;biosynthetic process;carbohydrate metabolic process;catabolic process;cellular metabolic process;cellular process;generation of precursor metabolites and energy;metabolic process;primary metabolic process;regulation of organelle organization;small molecule metabolic process
ENO2	Enolase 2	+						-0.0585739	0.0208645	1.40025	-0.127013	0.0625607	1.14135	0.103565	0.0672258	0.933945	alcohol metabolic process;biological regulation;biosynthetic process;carbohydrate metabolic process;catabolic process;cellular metabolic process;cellular process;generation of precursor metabolites and energy;metabolic process;primary metabolic process;regulation of organelle organization;small molecule metabolic process	cell part;intracellular membrane-bounded organelle;intracellular organelle;macromolecular complex;mitochondrion;organelle;protein complex;vacuole	alcohol metabolic process;biological regulation;biosynthetic process;carbohydrate metabolic process;catabolic process;cellular metabolic process;cellular process;generation of precursor metabolites and energy;metabolic process;primary metabolic process;regulation of organelle organization;small molecule metabolic process
ENP1	Essential nuclear protein 1							-0.00253557	0.172111	0.00790628	-0.120068	0.203775	0.382141	0.219969	0.22983	0.621193	cellular metabolic process;cellular nitrogen compound metabolic process;cellular process;macromolecule metabolic process;metabolic process;nitrogen compound metabolic process;nucleobase-containing compound metabolic process;primary metabolic process;RNA metabolic process;RNA processing;rRNA processing	cell part;cytoplasm;intracellular membrane-bounded organelle;intracellular non-membrane-bounded organelle;intracellular organelle;macromolecular complex;nucleolus;nucleus;organelle;preribosome;ribonucleoprotein complex	cellular metabolic process;cellular nitrogen compound metabolic process;cellular process;macromolecule metabolic process;metabolic process;nitrogen compound metabolic process;nucleobase-containing compound metabolic process;primary metabolic process;RNA metabolic process;RNA processing;rRNA processing
ENP2	Ribosome biogenesis protein ENP2	+						-0.260355	0.103176	1.31366	-0.0650027	0.0544078	0.758487	-0.106388	0.174009	0.397273	cellular metabolic process;cellular nitrogen compound metabolic process;cellular process;macromolecule metabolic process;metabolic process;nitrogen compound metabolic process;nucleobase-containing compound metabolic process;primary metabolic process;ribosomal small subunit biogenesis;RNA metabolic process;RNA processing;rRNA processing	cell part;intracellular non-membrane-bounded organelle;intracellular organelle;macromolecular complex;nucleolus;organelle;preribosome;ribonucleoprotein complex	cellular metabolic process;cellular nitrogen compound metabolic process;cellular process;macromolecule metabolic process;metabolic process;nitrogen compound metabolic process;nucleobase-containing compound metabolic process;primary metabolic process;ribosomal small subunit biogenesis;RNA metabolic process;RNA processing;rRNA processing
ENT2	Epsin-2	+		+	Keep		Keep	-0.864996	0.214771	1.70034	-0.0545337	0.0868225	0.408635	-0.785581	0.241059	1.52314	cellular component assembly;cellular component organization;cellular membrane organization;cellular process;cytoskeleton organization;endocytosis;establishment of localization;membrane invagination;membrane organization;organelle organization;transport;vesicle-mediated transport	cell part;membrane	cellular component assembly;cellular component organization;cellular membrane organization;cellular process;cytoskeleton organization;endocytosis;establishment of localization;membrane invagination;membrane organization;organelle organization;transport;vesicle-mediated transport
ERB1	Ribosome biogenesis protein ERB1							0.14514	0.246557	0.381766	0.0416929	0.115262	0.225518	0.0875173	0.14138	0.402464	cellular metabolic process;cellular nitrogen compound metabolic process;cellular process;macromolecule metabolic process;metabolic process;nitrogen compound metabolic process;nucleobase-containing compound metabolic process;primary metabolic process;ribosomal large subunit biogenesis;RNA metabolic process;RNA processing;rRNA processing	cell part;macromolecular complex;nucleoplasm;preribosome;protein complex;ribonucleoprotein complex	cellular metabolic process;cellular nitrogen compound metabolic process;cellular process;macromolecule metabolic process;metabolic process;nitrogen compound metabolic process;nucleobase-containing compound metabolic process;primary metabolic process;ribosomal large subunit biogenesis;RNA metabolic process;RNA processing;rRNA processing
ERG1	Squalene monooxygenase			+				-0.179367	0.575589	0.191501	-0.369793	0.365393	0.65421	0.270051	0.0512888	1.92771	alcohol metabolic process;biosynthetic process;cellular metabolic process;cellular process;lipid metabolic process;metabolic process;primary metabolic process;small molecule metabolic process	cell part;endoplasmic reticulum;intracellular membrane-bounded organelle;intracellular organelle;lipid particle;membrane;organelle	alcohol metabolic process;biosynthetic process;cellular metabolic process;cellular process;lipid metabolic process;metabolic process;primary metabolic process;small molecule metabolic process
ERG10	Acetyl-CoA acetyltransferase	+		+				-0.3932	0.0324067	2.64655	-0.159545	0.0774373	1.15279	-0.236364	0.0568478	1.7272	alcohol metabolic process;biosynthetic process;cellular metabolic process;cellular process;lipid metabolic process;metabolic process;primary metabolic process;small molecule metabolic process	cell part;cytoplasm	alcohol metabolic process;biosynthetic process;cellular metabolic process;cellular process;lipid metabolic process;metabolic process;primary metabolic process;small molecule metabolic process
ERG11	Lanosterol 14-alpha demethylase							0.524217	0.410949	0.802011	0.0673183	0.253203	0.160911	0.410924	0.254967	0.966798	alcohol metabolic process;biosynthetic process;cellular metabolic process;cellular process;lipid metabolic process;metabolic process;one-carbon metabolic process;primary metabolic process;small molecule metabolic process	cell part;endoplasmic reticulum;intracellular membrane-bounded organelle;intracellular organelle;organelle	alcohol metabolic process;biosynthetic process;cellular metabolic process;cellular process;lipid metabolic process;metabolic process;one-carbon metabolic process;primary metabolic process;small molecule metabolic process
ERG12	Mevalonate kinase							0.0717755	0.0749339	0.621652	0.0338893	0.0356416	0.617384	-0.0159769	0.230891	0.0383158	alcohol metabolic process;biosynthetic process;cellular lipid metabolic process;cellular metabolic process;cellular process;cofactor metabolic process;isopentenyl diphosphate metabolic process;lipid metabolic process;metabolic process;primary metabolic process;small molecule metabolic process	cell part;cytoplasm	alcohol metabolic process;biosynthetic process;cellular lipid metabolic process;cellular metabolic process;cellular process;cofactor metabolic process;isopentenyl diphosphate metabolic process;lipid metabolic process;metabolic process;primary metabolic process;small molecule metabolic process
ERG13	Hydroxymethylglutaryl-CoA synthase	+	+					-0.531821	0.150268	1.59185	-0.252387	0.0453211	1.97559	-0.302213	0.156014	1.10505	alcohol metabolic process;biosynthetic process;cellular lipid metabolic process;cellular metabolic process;cellular process;lipid metabolic process;metabolic process;primary metabolic process;small molecule metabolic process		alcohol metabolic process;biosynthetic process;cellular lipid metabolic process;cellular metabolic process;cellular process;lipid metabolic process;metabolic process;primary metabolic process;small molecule metabolic process
ERG2	C-8 sterol isomerase							0.122154	0.169524	0.470685	0.191741	0.0920246	1.16155	-0.10757	0.0446702	1.27608	alcohol metabolic process;biosynthetic process;cellular metabolic process;cellular process;lipid metabolic process;metabolic process;primary metabolic process;small molecule metabolic process	cell part;endoplasmic reticulum;intracellular membrane-bounded organelle;intracellular organelle;membrane;organelle	alcohol metabolic process;biosynthetic process;cellular metabolic process;cellular process;lipid metabolic process;metabolic process;primary metabolic process;small molecule metabolic process
ERG20	Farnesyl pyrophosphate synthase	+						0.0281744	0.00868555	1.5193	0.0604093	0.0923817	0.426097	-0.0404731	0.11054	0.228537	alcohol metabolic process;biosynthetic process;cellular lipid metabolic process;cellular metabolic process;cellular process;lipid metabolic process;metabolic process;primary metabolic process;small molecule metabolic process	cell part;cytoplasm;endoplasmic reticulum;intracellular membrane-bounded organelle;intracellular organelle;organelle	alcohol metabolic process;biosynthetic process;cellular lipid metabolic process;cellular metabolic process;cellular process;lipid metabolic process;metabolic process;primary metabolic process;small molecule metabolic process
ERG25	Methylsterol monooxygenase							-0.309794	0.479754	0.420576	-0.440971	0.263599	0.994271	0.158926	0.361211	0.279323	alcohol metabolic process;biosynthetic process;cellular ketone metabolic process;cellular lipid metabolic process;cellular metabolic process;cellular process;lipid metabolic process;metabolic process;organic acid metabolic process;primary metabolic process;small molecule metabolic process	cell part;membrane;plasma membrane	alcohol metabolic process;biosynthetic process;cellular ketone metabolic process;cellular lipid metabolic process;cellular metabolic process;cellular process;lipid metabolic process;metabolic process;organic acid metabolic process;primary metabolic process;small molecule metabolic process
ERG26	Sterol-4-alpha-carboxylate 3-dehydrogenase, decarboxylating							-0.198953	0.217246	0.595874	-0.0852257	0.149047	0.370218	-0.0580274	0.108327	0.345385	alcohol metabolic process;biosynthetic process;cellular metabolic process;cellular process;lipid metabolic process;metabolic process;primary metabolic process;small molecule metabolic process	cell part;endoplasmic reticulum;intracellular membrane-bounded organelle;intracellular organelle;membrane;organelle	alcohol metabolic process;biosynthetic process;cellular metabolic process;cellular process;lipid metabolic process;metabolic process;primary metabolic process;small molecule metabolic process
ERG27	3-keto-steroid reductase	+	+					0.279347	0.06627	1.73879	0.287052	0.105421	1.37533	0.00697131	0.132426	0.0288823	alcohol metabolic process;biosynthetic process;cellular metabolic process;cellular process;lipid metabolic process;metabolic process;primary metabolic process;small molecule metabolic process	cell part;endoplasmic reticulum;intracellular membrane-bounded organelle;intracellular organelle;lipid particle;membrane;organelle	alcohol metabolic process;biosynthetic process;cellular metabolic process;cellular process;lipid metabolic process;metabolic process;primary metabolic process;small molecule metabolic process
ERG28	Ergosterol biosynthetic protein 28							0.0369988	0.153213	0.144853	0.242974	0.113785	1.18077	-0.232136	0.100784	1.24057	alcohol metabolic process;biosynthetic process;cellular metabolic process;cellular process;lipid metabolic process;metabolic process;primary metabolic process;small molecule metabolic process	cell part;membrane	alcohol metabolic process;biosynthetic process;cellular metabolic process;cellular process;lipid metabolic process;metabolic process;primary metabolic process;small molecule metabolic process
ERG3	C-5 sterol desaturase							0.500178	0.416626	0.761669	0.264117	0.455301	0.375898	0.151035	0.619329	0.146414	alcohol metabolic process;biosynthetic process;cellular ketone metabolic process;cellular lipid metabolic process;cellular metabolic process;cellular process;lipid metabolic process;metabolic process;organic acid metabolic process;primary metabolic process;small molecule metabolic process	cell part;membrane	alcohol metabolic process;biosynthetic process;cellular ketone metabolic process;cellular lipid metabolic process;cellular metabolic process;cellular process;lipid metabolic process;metabolic process;organic acid metabolic process;primary metabolic process;small molecule metabolic process
ERG4	Delta(24(24(1)))-sterol reductase							0.325258	0.343413	0.615125	0.266707	0.35395	0.492409	0.253668	0.25373	0.646894	alcohol metabolic process;biosynthetic process;cellular metabolic process;cellular process;lipid metabolic process;metabolic process;primary metabolic process;small molecule metabolic process	cell part;endoplasmic reticulum;intracellular membrane-bounded organelle;intracellular organelle;organelle	alcohol metabolic process;biosynthetic process;cellular metabolic process;cellular process;lipid metabolic process;metabolic process;primary metabolic process;small molecule metabolic process
ERG5	Cytochrome P450 61		+					-0.173486	0.28541	0.394858	-0.443881	0.101427	1.77051	0.26083	0.130411	1.12974	alcohol metabolic process;biosynthetic process;cellular metabolic process;cellular process;lipid metabolic process;metabolic process;primary metabolic process;small molecule metabolic process		alcohol metabolic process;biosynthetic process;cellular metabolic process;cellular process;lipid metabolic process;metabolic process;primary metabolic process;small molecule metabolic process
ERG6	Sterol 24-C-methyltransferase							-0.184768	0.192363	0.62327	-0.0455643	0.203198	0.13361	-0.128175	0.148497	0.562989	alcohol metabolic process;biosynthetic process;cellular metabolic process;cellular process;lipid metabolic process;metabolic process;primary metabolic process;small molecule metabolic process	cell part;endoplasmic reticulum;intracellular membrane-bounded organelle;intracellular organelle;lipid particle;organelle	alcohol metabolic process;biosynthetic process;cellular metabolic process;cellular process;lipid metabolic process;metabolic process;primary metabolic process;small molecule metabolic process
ERG7	Lanosterol synthase							-0.238076	0.494429	0.308017	0.0442013	0.372703	0.0673954	-0.130319	0.342325	0.238502	alcohol metabolic process;biosynthetic process;cellular metabolic process;cellular process;lipid metabolic process;metabolic process;primary metabolic process;small molecule metabolic process	cell part;lipid particle;membrane	alcohol metabolic process;biosynthetic process;cellular metabolic process;cellular process;lipid metabolic process;metabolic process;primary metabolic process;small molecule metabolic process
ERG8	Phosphomevalonate kinase							-0.0978527	0.0641938	0.926305	-0.140201	0.0610872	1.23773	-0.0390627	0.117401	0.205776	alcohol metabolic process;biosynthetic process;cellular lipid metabolic process;cellular metabolic process;cellular process;cofactor metabolic process;isopentenyl diphosphate metabolic process;lipid metabolic process;metabolic process;organic acid metabolic process;phosphorus metabolic process;primary metabolic process;small molecule metabolic process	cell part;cytoplasm	alcohol metabolic process;biosynthetic process;cellular lipid metabolic process;cellular metabolic process;cellular process;cofactor metabolic process;isopentenyl diphosphate metabolic process;lipid metabolic process;metabolic process;organic acid metabolic process;phosphorus metabolic process;primary metabolic process;small molecule metabolic process
ERG9	Squalene synthase							-0.0180621	0.0915738	0.116234	0.000864032	0.0168813	0.0280579	-0.0389668	0.0495131	0.514254	alcohol metabolic process;biosynthetic process;cellular lipid metabolic process;cellular metabolic process;cellular process;lipid metabolic process;metabolic process;primary metabolic process;small molecule metabolic process	cell part;membrane	alcohol metabolic process;biosynthetic process;cellular lipid metabolic process;cellular metabolic process;cellular process;lipid metabolic process;metabolic process;primary metabolic process;small molecule metabolic process
ERJ5	ER-localized J domain-containing protein 5	+	+		Keep	Discard		0.793814	0.138945	1.99747	0.541643	0.212319	1.32247	0.340704	0.226561	0.916561	cellular metabolic process;cellular process;macromolecule metabolic process;metabolic process;primary metabolic process;protein folding;protein metabolic process	cell part;endoplasmic reticulum;intracellular membrane-bounded organelle;intracellular organelle;membrane;organelle	cellular metabolic process;cellular process;macromolecule metabolic process;metabolic process;primary metabolic process;protein folding;protein metabolic process
ERO1	Endoplasmic oxidoreductin-1			+				-0.210843	0.286104	0.481509	0.286173	0.259793	0.706348	-0.51027	0.0919928	1.9722	cellular metabolic process;cellular process;macromolecule metabolic process;metabolic process;primary metabolic process;protein folding;protein metabolic process	cell part;endoplasmic reticulum;intracellular membrane-bounded organelle;intracellular organelle;membrane;organelle	cellular metabolic process;cellular process;macromolecule metabolic process;metabolic process;primary metabolic process;protein folding;protein metabolic process
ERP1	Protein ERP1	+	+					0.464114	0.0261888	2.97483	0.460491	0.154429	1.44973	0.0130806	0.0988236	0.0757322	biological regulation;cellular process;establishment of localization;Golgi vesicle transport;protein transport;transport;vesicle-mediated transport	cell part;cytoplasmic membrane-bounded vesicle;intracellular membrane-bounded organelle;intracellular organelle;membrane;organelle;vesicle	biological regulation;cellular process;establishment of localization;Golgi vesicle transport;protein transport;transport;vesicle-mediated transport
ERP2	Protein ERP2	+	+					0.69776	0.0976127	2.18975	0.566324	0.178892	1.4991	0.189492	0.286593	0.431002	biological regulation;cellular process;establishment of localization;Golgi vesicle transport;protein transport;transport;vesicle-mediated transport	cell part;cytoplasmic membrane-bounded vesicle;intracellular membrane-bounded organelle;intracellular organelle;membrane;organelle;vesicle	biological regulation;cellular process;establishment of localization;Golgi vesicle transport;protein transport;transport;vesicle-mediated transport
ERP4	Protein ERP4	+						0.442429	0.132424	1.54382	0.211537	0.166539	0.799138	0.258822	0.255077	0.655777	cellular process;establishment of localization;Golgi vesicle transport;protein transport;transport;vesicle-mediated transport	cell part;membrane	cellular process;establishment of localization;Golgi vesicle transport;protein transport;transport;vesicle-mediated transport
ERV14	ER-derived vesicles protein ERV14							0.379749	0.204843	1.07145	0.480282	0.631581	0.496948	-0.203568	0.642381	0.195057	anatomical structure development;anatomical structure formation involved in morphogenesis;ascospore formation;biological regulation;cell budding;cell development;cell differentiation;cell division;cellular process;developmental process;establishment of localization;establishment or maintenance of cell polarity;Golgi vesicle transport;reproduction;response to stimulus;signal transduction;sporulati…	cell part;cytoplasmic membrane-bounded vesicle;intracellular membrane-bounded organelle;intracellular organelle;membrane;organelle;vesicle	anatomical structure development;anatomical structure formation involved in morphogenesis;ascospore formation;biological regulation;cell budding;cell development;cell differentiation;cell division;cellular process;developmental process;establishment of localization;establishment or maintenance of cell polarity;Golgi vesicle transport;reproduction;response to stimulus;signal transduction;sporulati…
ERV25	Endoplasmic reticulum vesicle protein 25	+	+					0.256673	0.0447708	2.00044	0.32317	0.00796743	3.69348	0.0145915	0.128894	0.0641575	cellular process;establishment of localization;Golgi vesicle transport;protein transport;transport;vesicle-mediated transport	cell part;cytoplasmic membrane-bounded vesicle;intracellular membrane-bounded organelle;intracellular organelle;membrane;organelle;vesicle	cellular process;establishment of localization;Golgi vesicle transport;protein transport;transport;vesicle-mediated transport
ERV29	ER-derived vesicles protein ERV29							0.202451	0.130805	0.937304	0.431381	0.274066	0.949522	-0.0768627	0.125276	0.398741	cellular process;establishment of localization;Golgi vesicle transport;transport;vesicle-mediated transport	cell part;cytoplasmic membrane-bounded vesicle;intracellular membrane-bounded organelle;intracellular organelle;membrane;organelle;vesicle	cellular process;establishment of localization;Golgi vesicle transport;transport;vesicle-mediated transport
ERV46	ER-derived vesicles protein ERV46							0.372791	0.167527	1.21324	0.0789916	0.109231	0.4724	0.284988	0.163556	1.02463	cellular process;establishment of localization;Golgi vesicle transport;protein transport;transport;vesicle-mediated transport	cell part;cytoplasmic membrane-bounded vesicle;intracellular membrane-bounded organelle;intracellular organelle;organelle;vesicle	cellular process;establishment of localization;Golgi vesicle transport;protein transport;transport;vesicle-mediated transport
ETR1	Enoyl-[acyl-carrier protein] reductase [NADPH, B-specific], mitochondrial	+		+				-0.635167	0.110803	2.00034	0.0344717	0.103995	0.204923	-0.677697	0.218781	1.48111	biosynthetic process;cellular ketone metabolic process;cellular lipid metabolic process;cellular metabolic process;cellular process;cellular respiration;generation of precursor metabolites and energy;lipid metabolic process;metabolic process;organic acid metabolic process;primary metabolic process;small molecule metabolic process	cell part;intracellular membrane-bounded organelle;intracellular organelle;mitochondrion;organelle	biosynthetic process;cellular ketone metabolic process;cellular lipid metabolic process;cellular metabolic process;cellular process;cellular respiration;generation of precursor metabolites and energy;lipid metabolic process;metabolic process;organic acid metabolic process;primary metabolic process;small molecule metabolic process
EXG2	Glucan 1,3-beta-glucosidase 2			+				-0.00600126	0.805958	0.00397859	-0.443184	0.898754	0.316025	0.451153	0.0783083	2.00464	carbohydrate metabolic process;cell wall organization;cell wall organization or biogenesis;cellular cell wall organization;cellular cell wall organization or biogenesis;cellular component organization;cellular process;external encapsulating structure organization;metabolic process;primary metabolic process	cell part;cell wall;external encapsulating structure;membrane;plasma membrane	carbohydrate metabolic process;cell wall organization;cell wall organization or biogenesis;cellular cell wall organization;cellular cell wall organization or biogenesis;cellular component organization;cellular process;external encapsulating structure organization;metabolic process;primary metabolic process
EXO84	Exocyst complex component EXO84							0.0939697	0.147615	0.414384	-0.401097	0.811476	0.316834	0.121298	0.327271	0.231615	cellular component assembly;cellular component organization;cellular localization;cellular macromolecular complex assembly;cellular process;establishment of localization;exocytosis;Golgi vesicle transport;localization;macromolecular complex assembly;protein complex assembly;protein transport;ribonucleoprotein complex assembly;secretion;transport;vesicle-mediated transport	cell part;cytoplasmic membrane-bounded vesicle;intracellular membrane-bounded organelle;intracellular organelle;macromolecular complex;organelle;protein complex;site of polarized growth;vesicle	cellular component assembly;cellular component organization;cellular localization;cellular macromolecular complex assembly;cellular process;establishment of localization;exocytosis;Golgi vesicle transport;localization;macromolecular complex assembly;protein complex assembly;protein transport;ribonucleoprotein complex assembly;secretion;transport;vesicle-mediated transport
FAA1	Long-chain-fatty-acid--CoA ligase 1							0.103044	0.217977	0.301945	0.100847	0.130705	0.504209	0.0259417	0.119825	0.128601	cellular ketone metabolic process;cellular lipid metabolic process;cellular metabolic process;cellular process;cofactor metabolic process;establishment of localization;lipid metabolic process;lipid transport;metabolic process;organic acid metabolic process;organic acid transport;primary metabolic process;small molecule metabolic process;transport	cell part;lipid particle	cellular ketone metabolic process;cellular lipid metabolic process;cellular metabolic process;cellular process;cofactor metabolic process;establishment of localization;lipid metabolic process;lipid transport;metabolic process;organic acid metabolic process;organic acid transport;primary metabolic process;small molecule metabolic process;transport
FAA2	Long-chain-fatty-acid--CoA ligase 2			+				-0.137076	0.280396	0.313094	0.166599	0.170618	0.632905	-0.30572	0.0870476	1.58544	catabolic process;cellular ketone metabolic process;cellular lipid metabolic process;cellular metabolic process;cellular process;establishment of localization;lipid metabolic process;lipid transport;metabolic process;organic acid metabolic process;organic acid transport;primary metabolic process;small molecule metabolic process;transport	cell part;intracellular membrane-bounded organelle;intracellular organelle;microbody;mitochondrion;organelle;peroxisome	catabolic process;cellular ketone metabolic process;cellular lipid metabolic process;cellular metabolic process;cellular process;establishment of localization;lipid metabolic process;lipid transport;metabolic process;organic acid metabolic process;organic acid transport;primary metabolic process;small molecule metabolic process;transport
FAA4	Long-chain-fatty-acid--CoA ligase 4			+				0.248334	0.27692	0.58407	-0.136855	0.0920637	0.908289	0.410538	0.0903645	1.8022	cellular ketone metabolic process;cellular lipid metabolic process;cellular metabolic process;cellular process;cofactor metabolic process;establishment of localization;lipid metabolic process;lipid transport;metabolic process;organic acid metabolic process;organic acid transport;primary metabolic process;small molecule metabolic process;transport	cell part;lipid particle	cellular ketone metabolic process;cellular lipid metabolic process;cellular metabolic process;cellular process;cofactor metabolic process;establishment of localization;lipid metabolic process;lipid transport;metabolic process;organic acid metabolic process;organic acid transport;primary metabolic process;small molecule metabolic process;transport
FAS1	Fatty acid synthase subunit beta;3-hydroxyacyl-[acyl-carrier-protein] dehydratase;Enoyl-[acyl-carrier-protein] reductase [NADH];[Acyl-carrier-protein] acetyltransferase;[Acyl-carrier-protein] malonyltransferase;S-acyl fatty acid synthase thioesterase	+	+		Keep	Discard		0.735799	0.090705	2.29866	0.344583	0.0781285	1.77708	0.400777	0.174862	1.23665	biosynthetic process;cellular ketone metabolic process;cellular lipid metabolic process;cellular metabolic process;cellular process;lipid metabolic process;metabolic process;organic acid metabolic process;primary metabolic process;small molecule metabolic process	cell part;cytosol;fatty acid synthase complex;lipid particle;macromolecular complex;protein complex	biosynthetic process;cellular ketone metabolic process;cellular lipid metabolic process;cellular metabolic process;cellular process;lipid metabolic process;metabolic process;organic acid metabolic process;primary metabolic process;small molecule metabolic process
FAS2	Fatty acid synthase subunit alpha;Acyl carrier;3-oxoacyl-[acyl-carrier-protein] reductase;3-oxoacyl-[acyl-carrier-protein] synthase	+	+	+	Keep	Discard		0.766364	0.124137	2.06384	0.390086	0.0801168	1.86104	0.402996	0.155714	1.3341	biosynthetic process;cellular ketone metabolic process;cellular lipid metabolic process;cellular metabolic process;cellular process;lipid metabolic process;metabolic process;organic acid metabolic process;primary metabolic process;small molecule metabolic process	cell part;cytosol;fatty acid synthase complex;macromolecular complex;protein complex	biosynthetic process;cellular ketone metabolic process;cellular lipid metabolic process;cellular metabolic process;cellular process;lipid metabolic process;metabolic process;organic acid metabolic process;primary metabolic process;small molecule metabolic process
FBA1	Fructose-bisphosphate aldolase							-0.538502	0.358091	0.916565	-0.299341	0.180033	0.989751	-0.182036	0.347852	0.336872	alcohol metabolic process;biosynthetic process;carbohydrate metabolic process;catabolic process;cellular metabolic process;cellular process;generation of precursor metabolites and energy;metabolic process;primary metabolic process;small molecule metabolic process	cell part;cytosol;intracellular membrane-bounded organelle;intracellular organelle;mitochondrion;organelle	alcohol metabolic process;biosynthetic process;carbohydrate metabolic process;catabolic process;cellular metabolic process;cellular process;generation of precursor metabolites and energy;metabolic process;primary metabolic process;small molecule metabolic process
FCJ1	Formation of crista junctions protein 1							0.136163	0.203462	0.436413	0.0155618	0.154477	0.0567285	0.0697087	0.0451568	0.93542	cellular component organization;cellular membrane organization;cellular process;establishment of localization;membrane organization;mitochondrion organization;organelle organization;protein targeting;protein transport;transmembrane transport;transport	cell part;membrane	cellular component organization;cellular membrane organization;cellular process;establishment of localization;membrane organization;mitochondrion organization;organelle organization;protein targeting;protein transport;transmembrane transport;transport
FEN1	Elongation of fatty acids protein 2							0.587477	0.247111	1.26581	0.34357	0.23128	0.907804	0.298276	0.279929	0.685621	biosynthetic process;cellular ketone metabolic process;cellular lipid metabolic process;cellular metabolic process;cellular process;establishment of localization;lipid metabolic process;metabolic process;organic acid metabolic process;primary metabolic process;small molecule metabolic process;transport;vesicle-mediated transport	cell part;endoplasmic reticulum;intracellular membrane-bounded organelle;intracellular organelle;membrane;organelle	biosynthetic process;cellular ketone metabolic process;cellular lipid metabolic process;cellular metabolic process;cellular process;establishment of localization;lipid metabolic process;metabolic process;organic acid metabolic process;primary metabolic process;small molecule metabolic process;transport;vesicle-mediated transport
FES1	Hsp70 nucleotide exchange factor FES1	+	+		Keep	Discard		-0.801347	0.138649	2.00737	-0.341049	0.132647	1.32878	-0.392123	0.214339	1.06138	biological regulation;biosynthetic process;catabolic process;cellular metabolic process;cellular process;cytoplasmic translation;macromolecule metabolic process;metabolic process;primary metabolic process;protein metabolic process;proteolysis;proteolysis involved in cellular protein catabolic process;regulation of translation;response to chemical stimulus;response to stimulus;response to stress;t…	cell part;cytosol;intracellular non-membrane-bounded organelle;intracellular organelle;macromolecular complex;organelle;ribonucleoprotein complex;ribosome	biological regulation;biosynthetic process;catabolic process;cellular metabolic process;cellular process;cytoplasmic translation;macromolecule metabolic process;metabolic process;primary metabolic process;protein metabolic process;proteolysis;proteolysis involved in cellular protein catabolic process;regulation of translation;response to chemical stimulus;response to stimulus;response to stress;t…
FET3	Iron transport multicopper oxidase FET3		+					0.839994	0.521116	0.966906	0.609844	0.134866	1.79822	0.411374	0.483035	0.555713	biological regulation;cellular homeostasis;cellular ion homeostasis;cellular process;establishment of localization;homeostatic process;ion transport;response to chemical stimulus;response to stimulus;transmembrane transport;transport	cell part;macromolecular complex;membrane;plasma membrane;protein complex	biological regulation;cellular homeostasis;cellular ion homeostasis;cellular process;establishment of localization;homeostatic process;ion transport;response to chemical stimulus;response to stimulus;transmembrane transport;transport
FET5	Iron transport multicopper oxidase FET5							-0.0472932	0.204021	0.138531	-0.0614497	0.590792	0.0586712	-0.0418283	0.201287	0.123	biological regulation;establishment of localization;homeostatic process;ion transport;transport	cell part;membrane;plasma membrane	biological regulation;establishment of localization;homeostatic process;ion transport;transport
FKS1	1,3-beta-glucan synthase component FKS1		+					1.19461	0.562671	1.17625	0.542178	0.187676	1.4237	0.778096	0.36134	1.18735	biological regulation;biosynthetic process;carbohydrate metabolic process;cell wall organization;cell wall organization or biogenesis;cellular component organization;cellular metabolic process;cellular process;macromolecule metabolic process;metabolic process;polysaccharide metabolic process;primary metabolic process;regulation of transport	cell part;intracellular membrane-bounded organelle;intracellular organelle;macromolecular complex;membrane;mitochondrion;organelle;plasma membrane;protein complex;site of polarized growth	biological regulation;biosynthetic process;carbohydrate metabolic process;cell wall organization;cell wall organization or biogenesis;cellular component organization;cellular metabolic process;cellular process;macromolecule metabolic process;metabolic process;polysaccharide metabolic process;primary metabolic process;regulation of transport
FMN1	Riboflavin kinase							-0.149488	0.261046	0.370799	-0.309415	0.302346	0.660927	0.0585282	0.125568	0.297369	biosynthetic process;cellular metabolic process;cellular nitrogen compound metabolic process;cellular process;cofactor metabolic process;heterocycle metabolic process;metabolic process;nitrogen compound metabolic process;nucleobase-containing compound metabolic process;nucleobase-containing small molecule metabolic process;nucleotide metabolic process;primary metabolic process;small molecule meta…	cell part;endoplasmic reticulum;intracellular membrane-bounded organelle;intracellular organelle;membrane;organelle	biosynthetic process;cellular metabolic process;cellular nitrogen compound metabolic process;cellular process;cofactor metabolic process;heterocycle metabolic process;metabolic process;nitrogen compound metabolic process;nucleobase-containing compound metabolic process;nucleobase-containing small molecule metabolic process;nucleotide metabolic process;primary metabolic process;small molecule meta…
FMP10	Uncharacterized mitochondrial membrane protein FMP10	+						-0.522893	0.185434	1.40388	-0.370943	0.161424	1.23872	-0.0867826	0.192807	0.286311		cell part;membrane
FMP41	Uncharacterized mitochondrial hydrolase FMP41			+				-0.264254	0.265529	0.644171	0.0441057	0.555229	0.0442319	-0.262304	0.0894991	1.43552		cell part;intracellular membrane-bounded organelle;intracellular organelle;mitochondrion;organelle
FMP52	Protein FMP52, mitochondrial	+			Keep			-1.0923	0.277432	1.68123	-0.440798	0.206824	1.17926	-0.673786	0.373932	1.04988		cell part;membrane
FOL1	Folic acid synthesis protein FOL1;Dihydroneopterin aldolase;2-amino-4-hydroxy-6-hydroxymethyldihydropteridine pyrophosphokinase;Dihydropteroate synthase			+				-0.104777	0.0746644	0.867554	-0.106445	0.0531141	1.1313	0.0834037	0.0138796	2.0407	amine metabolic process;biosynthetic process;cellular amino acid metabolic process;cellular aromatic compound metabolic process;cellular ketone metabolic process;cellular metabolic process;cellular nitrogen compound metabolic process;cellular process;cofactor metabolic process;heterocycle metabolic process;metabolic process;nitrogen compound metabolic process;organic acid metabolic process;primar…	cell part;cytoplasm;membrane;mitochondrial envelope	amine metabolic process;biosynthetic process;cellular amino acid metabolic process;cellular aromatic compound metabolic process;cellular ketone metabolic process;cellular metabolic process;cellular nitrogen compound metabolic process;cellular process;cofactor metabolic process;heterocycle metabolic process;metabolic process;nitrogen compound metabolic process;organic acid metabolic process;primar…
FOL2	GTP cyclohydrolase 1							-0.410127	0.347025	0.751402	-0.175871	0.324461	0.349771	-0.191409	0.231801	0.53922	amine metabolic process;biosynthetic process;cellular amino acid metabolic process;cellular aromatic compound metabolic process;cellular ketone metabolic process;cellular metabolic process;cellular nitrogen compound metabolic process;cellular process;cofactor metabolic process;heterocycle metabolic process;metabolic process;nitrogen compound metabolic process;organic acid metabolic process;primar…	cell part;cytoplasm	amine metabolic process;biosynthetic process;cellular amino acid metabolic process;cellular aromatic compound metabolic process;cellular ketone metabolic process;cellular metabolic process;cellular nitrogen compound metabolic process;cellular process;cofactor metabolic process;heterocycle metabolic process;metabolic process;nitrogen compound metabolic process;organic acid metabolic process;primar…
FOX2	Peroxisomal hydratase-dehydrogenase-epimerase;2-enoyl-CoA hydratase;(3R)-3-hydroxyacyl-CoA dehydrogenase							-0.390478	0.322401	0.767453	0.165528	0.372966	0.28197	-0.506893	0.344666	0.900649	catabolic process;cellular ketone metabolic process;cellular lipid metabolic process;cellular metabolic process;cellular process;lipid metabolic process;metabolic process;organic acid metabolic process;primary metabolic process;small molecule metabolic process	cell part;intracellular membrane-bounded organelle;intracellular organelle;microbody;organelle;peroxisome	catabolic process;cellular ketone metabolic process;cellular lipid metabolic process;cellular metabolic process;cellular process;lipid metabolic process;metabolic process;organic acid metabolic process;primary metabolic process;small molecule metabolic process
FPR1	FK506-binding protein 1	+			Keep			-2.13358	0.351741	2.04875	-1.20796	0.573879	1.16951	-0.943314	0.499506	1.08557	cellular component organization;cellular metabolic process;cellular process;chromatin organization;chromosome organization;macromolecule metabolic process;macromolecule modification;metabolic process;organelle organization;peptidyl-amino acid modification;primary metabolic process;protein folding;protein metabolic process;protein modification process	cell part;cytoplasm	cellular component organization;cellular metabolic process;cellular process;chromatin organization;chromosome organization;macromolecule metabolic process;macromolecule modification;metabolic process;organelle organization;peptidyl-amino acid modification;primary metabolic process;protein folding;protein metabolic process;protein modification process
FPR3	FK506-binding nuclear protein	+						-0.529062	0.200527	1.34969	-0.121289	0.0681673	1.04035	-0.420799	0.238778	1.03313	biological regulation;cellular component assembly;cellular component organization;cellular macromolecular complex assembly;cellular metabolic process;cellular process;chromatin modification;chromatin organization;chromosome organization;histone modification;macromolecular complex assembly;macromolecule metabolic process;macromolecule modification;metabolic process;organelle organization;peptidyl-…	cell part;intracellular non-membrane-bounded organelle;intracellular organelle;nucleolus;organelle	biological regulation;cellular component assembly;cellular component organization;cellular macromolecular complex assembly;cellular metabolic process;cellular process;chromatin modification;chromatin organization;chromosome organization;histone modification;macromolecular complex assembly;macromolecule metabolic process;macromolecule modification;metabolic process;organelle organization;peptidyl-…
FPR4	FK506-binding protein 4	+		+				-0.556081	0.0809565	2.15547	-1.34155	2.00409	0.436533	-0.302086	0.0175003	2.95202	biological regulation;cellular component assembly;cellular component organization;cellular macromolecular complex assembly;cellular metabolic process;cellular process;chromatin modification;chromatin organization;chromosome organization;histone modification;macromolecular complex assembly;macromolecule metabolic process;macromolecule modification;metabolic process;organelle organization;peptidyl-…	cell part;intracellular membrane-bounded organelle;intracellular organelle;nucleus;organelle	biological regulation;cellular component assembly;cellular component organization;cellular macromolecular complex assembly;cellular metabolic process;cellular process;chromatin modification;chromatin organization;chromosome organization;histone modification;macromolecular complex assembly;macromolecule metabolic process;macromolecule modification;metabolic process;organelle organization;peptidyl-…
FRA1	Putative Xaa-Pro aminopeptidase FRA1	+		+				-0.429912	0.119091	1.60841	0.00690314	0.234087	0.0159652	-0.303042	0.0663055	1.80727	biological regulation;cellular process;response to chemical stimulus;response to stimulus	cell part;cytosol	biological regulation;cellular process;response to chemical stimulus;response to stimulus
FRS1	Phenylalanine--tRNA ligase beta subunit			+				0.281941	0.311262	0.589684	0.101738	0.244317	0.26307	0.203998	0.0393728	1.91398	amine metabolic process;cellular amino acid metabolic process;cellular ketone metabolic process;cellular metabolic process;cellular nitrogen compound metabolic process;cellular process;macromolecule metabolic process;metabolic process;nitrogen compound metabolic process;nucleobase-containing compound metabolic process;organic acid metabolic process;primary metabolic process;RNA metabolic process;…	cell part;macromolecular complex;protein complex	amine metabolic process;cellular amino acid metabolic process;cellular ketone metabolic process;cellular metabolic process;cellular nitrogen compound metabolic process;cellular process;macromolecule metabolic process;metabolic process;nitrogen compound metabolic process;nucleobase-containing compound metabolic process;organic acid metabolic process;primary metabolic process;RNA metabolic process;…
FRS2	Phenylalanine--tRNA ligase alpha subunit							-0.116177	0.163427	0.464255	0.0114052	0.0756086	0.0870726	-0.0976306	0.101139	0.626178	amine metabolic process;cellular amino acid metabolic process;cellular ketone metabolic process;cellular metabolic process;cellular nitrogen compound metabolic process;cellular process;macromolecule metabolic process;metabolic process;nitrogen compound metabolic process;nucleobase-containing compound metabolic process;organic acid metabolic process;primary metabolic process;RNA metabolic process;…	cell part;macromolecular complex;protein complex	amine metabolic process;cellular amino acid metabolic process;cellular ketone metabolic process;cellular metabolic process;cellular nitrogen compound metabolic process;cellular process;macromolecule metabolic process;metabolic process;nitrogen compound metabolic process;nucleobase-containing compound metabolic process;organic acid metabolic process;primary metabolic process;RNA metabolic process;…
FSF1	Probable mitochondrial transport protein FSF1							0.18058	0.213407	0.552245	0.0762111	0.0746039	0.659842	0.179658	0.173736	0.667242	biological regulation;homeostatic process	cell part;membrane	biological regulation;homeostatic process
FSH1	Family of serine hydrolases 1	+	+					-0.59377	0.110136	1.94789	-0.343334	0.0251058	2.75017	-0.210639	0.166818	0.795154	metabolic process	cell part;cytoplasm;intracellular membrane-bounded organelle;intracellular organelle;nucleus;organelle	metabolic process
FSH3	Family of serine hydrolases 3							-0.278754	0.187968	0.90659	-0.0862975	0.18425	0.298935	-0.0346396	0.145031	0.143124
FUM1	Fumarate hydratase, mitochondrial							-0.30381	0.318905	0.618497	-0.100638	0.141077	0.4659	-0.19903	0.163558	0.770561	catabolic process;cellular ketone metabolic process;cellular metabolic process;cellular process;cofactor metabolic process;metabolic process;organic acid metabolic process;small molecule metabolic process	cell part;cytosol;intracellular membrane-bounded organelle;intracellular organelle;macromolecular complex;mitochondrion;organelle;protein complex;tricarboxylic acid cycle enzyme complex	catabolic process;cellular ketone metabolic process;cellular metabolic process;cellular process;cofactor metabolic process;metabolic process;organic acid metabolic process;small molecule metabolic process
FUN12	Eukaryotic translation initiation factor 5B	+			Keep			0.704025	0.0577875	2.65009	0.319462	0.1549	1.15357	0.351831	0.149487	1.25777	biological regulation;cellular component assembly;cellular component organization;cellular macromolecular complex assembly;cellular metabolic process;cellular nitrogen compound metabolic process;cellular process;macromolecular complex assembly;macromolecule metabolic process;metabolic process;nitrogen compound metabolic process;nucleobase-containing compound metabolic process;organelle assembly;p…	cell part;macromolecular complex;ribonucleoprotein complex;small ribosomal subunit	biological regulation;cellular component assembly;cellular component organization;cellular macromolecular complex assembly;cellular metabolic process;cellular nitrogen compound metabolic process;cellular process;macromolecular complex assembly;macromolecule metabolic process;metabolic process;nitrogen compound metabolic process;nucleobase-containing compound metabolic process;organelle assembly;p…
FUR1	Uracil phosphoribosyltransferase	+	+		Keep	Discard		-0.745088	0.0497015	2.82976	-0.432718	0.0750146	2.00571	-0.335519	0.16101	1.16165	biosynthetic process;cellular metabolic compound salvage;cellular metabolic process;cellular nitrogen compound metabolic process;cellular process;heterocycle metabolic process;metabolic process;nitrogen compound metabolic process;nucleobase-containing compound metabolic process;nucleobase-containing small molecule metabolic process;nucleoside metabolic process;nucleotide metabolic process;primary…	cell part;intracellular	biosynthetic process;cellular metabolic compound salvage;cellular metabolic process;cellular nitrogen compound metabolic process;cellular process;heterocycle metabolic process;metabolic process;nitrogen compound metabolic process;nucleobase-containing compound metabolic process;nucleobase-containing small molecule metabolic process;nucleoside metabolic process;nucleotide metabolic process;primary…
FUS3	Mitogen-activated protein kinase FUS3	+						0.618958	0.149768	1.7221	0.0635961	0.0832332	0.499321	0.32792	0.289754	0.72347	biological regulation;cell division;cellular component organization;cellular metabolic process;cellular process;filamentous growth;growth;growth of unicellular organism as a thread of attached cells;invasive growth in response to glucose limitation;macromolecule metabolic process;macromolecule modification;metabolic process;mitosis;nuclear division;organelle fission;organelle organization;phospho…	cell part;cytoplasm;intracellular membrane-bounded organelle;intracellular organelle;nucleus;organelle;periplasmic space;site of polarized growth	biological regulation;cell division;cellular component organization;cellular metabolic process;cellular process;filamentous growth;growth;growth of unicellular organism as a thread of attached cells;invasive growth in response to glucose limitation;macromolecule metabolic process;macromolecule modification;metabolic process;mitosis;nuclear division;organelle fission;organelle organization;phospho…
GAD1	Glutamate decarboxylase							-0.121458	0.26266	0.29482	0.46888	0.519026	0.588185	-0.536139	0.326947	0.979526	amine metabolic process;catabolic process;cellular amino acid metabolic process;cellular ketone metabolic process;cellular metabolic process;cellular nitrogen compound metabolic process;cellular process;metabolic process;nitrogen compound metabolic process;organic acid metabolic process;primary metabolic process;response to chemical stimulus;response to oxidative stress;response to stimulus;respo…		amine metabolic process;catabolic process;cellular amino acid metabolic process;cellular ketone metabolic process;cellular metabolic process;cellular nitrogen compound metabolic process;cellular process;metabolic process;nitrogen compound metabolic process;organic acid metabolic process;primary metabolic process;response to chemical stimulus;response to oxidative stress;response to stimulus;respo…
GAL1	Galactokinase							0.525424	0.224448	1.25348	0.213269	0.26719	0.521501	0.297017	0.138863	1.18207	alcohol metabolic process;biological regulation;carbohydrate metabolic process;catabolic process;cell communication;cellular metabolic process;cellular process;metabolic process;phosphorus metabolic process;primary metabolic process;response to chemical stimulus;response to external stimulus;response to extracellular stimulus;response to stimulus;small molecule metabolic process	cell part;cytoplasm	alcohol metabolic process;biological regulation;carbohydrate metabolic process;catabolic process;cell communication;cellular metabolic process;cellular process;metabolic process;phosphorus metabolic process;primary metabolic process;response to chemical stimulus;response to external stimulus;response to extracellular stimulus;response to stimulus;small molecule metabolic process
GAL10	Bifunctional protein GAL10;UDP-glucose 4-epimerase;Aldose 1-epimerase							0.295627	0.223416	0.82688	0.204741	0.11758	1.02413	0.100203	0.1365	0.479628	alcohol metabolic process;carbohydrate metabolic process;catabolic process;cellular metabolic process;cellular process;metabolic process;primary metabolic process;small molecule metabolic process	cell part;cytosol	alcohol metabolic process;carbohydrate metabolic process;catabolic process;cellular metabolic process;cellular process;metabolic process;primary metabolic process;small molecule metabolic process
GAL2	Galactose transporter	+		+	Keep		Keep	0.794228	0.0619269	2.69457	-0.066352	0.273858	0.145377	0.782764	0.265768	1.43957	alcohol metabolic process;carbohydrate metabolic process;carbohydrate transport;cellular metabolic process;cellular process;establishment of localization;metabolic process;primary metabolic process;small molecule metabolic process;transmembrane transport;transport	cell part;membrane;plasma membrane	alcohol metabolic process;carbohydrate metabolic process;carbohydrate transport;cellular metabolic process;cellular process;establishment of localization;metabolic process;primary metabolic process;small molecule metabolic process;transmembrane transport;transport
GAL3	Protein GAL3							0.360732	0.251812	0.882038	0.306628	0.144925	1.17354	0.0622188	0.126588	0.314919	alcohol metabolic process;biological regulation;carbohydrate metabolic process;cell communication;cellular metabolic process;cellular process;metabolic process;primary metabolic process;response to chemical stimulus;response to external stimulus;response to extracellular stimulus;response to stimulus;small molecule metabolic process	cell part;cytoplasm;intracellular membrane-bounded organelle;intracellular organelle;nucleus;organelle	alcohol metabolic process;biological regulation;carbohydrate metabolic process;cell communication;cellular metabolic process;cellular process;metabolic process;primary metabolic process;response to chemical stimulus;response to external stimulus;response to extracellular stimulus;response to stimulus;small molecule metabolic process
GAL7	Galactose-1-phosphate uridylyltransferase	+	+	+	Keep	Discard	Keep	1.07803	0.0824266	2.71151	0.301304	0.11973	1.31146	0.790026	0.038557	3.10071	alcohol metabolic process;carbohydrate metabolic process;catabolic process;cellular metabolic process;cellular process;metabolic process;primary metabolic process;small molecule metabolic process	cell part;cytoplasm	alcohol metabolic process;carbohydrate metabolic process;catabolic process;cellular metabolic process;cellular process;metabolic process;primary metabolic process;small molecule metabolic process
GAL80	Galactose/lactose metabolism regulatory protein GAL80	+		+				0.564033	0.0533382	2.52759	0.194458	0.0866204	1.22021	0.378829	0.095197	1.69022	alcohol metabolic process;biological regulation;biosynthetic process;carbohydrate metabolic process;cellular metabolic process;cellular nitrogen compound metabolic process;cellular process;macromolecule metabolic process;metabolic process;nitrogen compound metabolic process;nucleobase-containing compound metabolic process;primary metabolic process;RNA metabolic process;small molecule metabolic pr…	cell part;cytoplasm;intracellular membrane-bounded organelle;intracellular organelle;nucleus;organelle	alcohol metabolic process;biological regulation;biosynthetic process;carbohydrate metabolic process;cellular metabolic process;cellular nitrogen compound metabolic process;cellular process;macromolecule metabolic process;metabolic process;nitrogen compound metabolic process;nucleobase-containing compound metabolic process;primary metabolic process;RNA metabolic process;small molecule metabolic pr…
GAR1	H/ACA ribonucleoprotein complex subunit 1							-0.0326373	0.294259	0.0627855	-0.0348	0.206889	0.0978732	0.0351606	0.0952263	0.230654	cellular metabolic process;cellular nitrogen compound metabolic process;cellular process;macromolecule metabolic process;macromolecule modification;metabolic process;nitrogen compound metabolic process;nucleobase-containing compound metabolic process;primary metabolic process;RNA metabolic process;RNA modification;RNA processing;rRNA processing	cell part;intracellular non-membrane-bounded organelle;intracellular organelle;macromolecular complex;nucleolus;organelle;ribonucleoprotein complex;small nucleolar ribonucleoprotein complex	cellular metabolic process;cellular nitrogen compound metabolic process;cellular process;macromolecule metabolic process;macromolecule modification;metabolic process;nitrogen compound metabolic process;nucleobase-containing compound metabolic process;primary metabolic process;RNA metabolic process;RNA modification;RNA processing;rRNA processing
GAS1	1,3-beta-glucanosyltransferase GAS1							0.705424	0.33564	1.16833	0.420356	0.231836	1.0546	0.277278	0.122981	1.22362	biological regulation;carbohydrate metabolic process;cell wall organization;cell wall organization or biogenesis;cellular cell wall organization;cellular cell wall organization or biogenesis;cellular component organization;cellular process;external encapsulating structure organization;filamentous growth;gene silencing;growth;metabolic process;primary metabolic process;regulation of gene expressio…	cell part;cell septum;cell wall;cytoplasmic membrane-bounded vesicle;external encapsulating structure;extracellular region;intracellular membrane-bounded organelle;intracellular organelle;membrane;organelle;plasma membrane;vesicle	biological regulation;carbohydrate metabolic process;cell wall organization;cell wall organization or biogenesis;cellular cell wall organization;cellular cell wall organization or biogenesis;cellular component organization;cellular process;external encapsulating structure organization;filamentous growth;gene silencing;growth;metabolic process;primary metabolic process;regulation of gene expressio…
GAS3	Probable 1,3-beta-glucanosyltransferase GAS3							0.238031	0.23915	0.644244	0.378943	0.249887	0.922578	-0.22866	0.143464	0.958654	carbohydrate metabolic process;cell wall organization;cell wall organization or biogenesis;metabolic process;primary metabolic process	cell part;cell wall;external encapsulating structure;extracellular region;membrane;plasma membrane	carbohydrate metabolic process;cell wall organization;cell wall organization or biogenesis;metabolic process;primary metabolic process
GAS5	1,3-beta-glucanosyltransferase GAS5							-0.0395262	0.0874801	0.287506	-0.270436	0.176964	0.92813	0.263743	0.28706	0.597716	carbohydrate metabolic process;cell wall organization;cell wall organization or biogenesis;cellular metabolic process;cellular process;macromolecule metabolic process;metabolic process;polysaccharide metabolic process;primary metabolic process	cell part;cell wall;external encapsulating structure;extracellular region	carbohydrate metabolic process;cell wall organization;cell wall organization or biogenesis;cellular metabolic process;cellular process;macromolecule metabolic process;metabolic process;polysaccharide metabolic process;primary metabolic process
GBP2	Single-strand telomeric DNA-binding protein GBP2	+	+					-0.691761	0.0432528	2.88585	-0.143008	0.0484033	1.44214	-0.34486	0.190141	1.05482	biological regulation;catabolic process;cellular component organization;cellular metabolic process;cellular nitrogen compound metabolic process;cellular process;chromosome organization;DNA metabolic process;establishment of localization;homeostatic process;macromolecule metabolic process;metabolic process;mRNA metabolic process;nitrogen compound metabolic process;nuclear transport;nucleobase-cont…	cell part;cytosol;intracellular membrane-bounded organelle;intracellular non-membrane-bounded organelle;intracellular organelle;macromolecular complex;nucleus;organelle;ribonucleoprotein complex	biological regulation;catabolic process;cellular component organization;cellular metabolic process;cellular nitrogen compound metabolic process;cellular process;chromosome organization;DNA metabolic process;establishment of localization;homeostatic process;macromolecule metabolic process;metabolic process;mRNA metabolic process;nitrogen compound metabolic process;nuclear transport;nucleobase-cont…
GCD1	Translation initiation factor eIF-2B subunit gamma							0.127606	0.242307	0.339158	0.107277	0.318776	0.208354	0.0293792	0.129577	0.13523	biological regulation;regulation of translation	cell part;macromolecular complex;protein complex	biological regulation;regulation of translation
GCD10	tRNA (adenine(58)-N(1))-methyltransferase non-catalytic subunit TRM6							-0.0567436	0.163555	0.215434	-0.0866652	0.310294	0.169834	0.0912986	0.18911	0.30889	cellular metabolic process;cellular nitrogen compound metabolic process;cellular process;macromolecule metabolic process;macromolecule modification;metabolic process;nitrogen compound metabolic process;nucleobase-containing compound metabolic process;one-carbon metabolic process;primary metabolic process;RNA metabolic process;RNA modification;RNA processing;small molecule metabolic process;tRNA m…	cell part;intracellular membrane-bounded organelle;intracellular organelle;macromolecular complex;nucleus;organelle;protein complex;tRNA methyltransferase complex	cellular metabolic process;cellular nitrogen compound metabolic process;cellular process;macromolecule metabolic process;macromolecule modification;metabolic process;nitrogen compound metabolic process;nucleobase-containing compound metabolic process;one-carbon metabolic process;primary metabolic process;RNA metabolic process;RNA modification;RNA processing;small molecule metabolic process;tRNA m…
GCD11	Eukaryotic translation initiation factor 2 subunit gamma							0.403144	0.17509	1.24029	0.140643	0.066147	1.1774	0.275614	0.228031	0.7661	biological regulation;cellular component assembly;cellular component organization;cellular macromolecular complex assembly;cellular process;macromolecular complex assembly;regulation of translation;ribonucleoprotein complex assembly;translational initiation	cell part;macromolecular complex;protein complex;ribonucleoprotein complex	biological regulation;cellular component assembly;cellular component organization;cellular macromolecular complex assembly;cellular process;macromolecular complex assembly;regulation of translation;ribonucleoprotein complex assembly;translational initiation
GCD6	Translation initiation factor eIF-2B subunit epsilon							-0.139348	0.0878511	0.955139	-0.15717	0.0659201	1.26811	-0.0335825	0.170214	0.116269	biological regulation;regulation of translation	cell part;macromolecular complex;protein complex	biological regulation;regulation of translation
GCN1	Translational activator GCN1	+						0.431054	0.159388	1.36979	0.176606	0.0865255	1.14549	0.273854	0.242094	0.723169	biological regulation;regulation of translation	cell part;cytosol;intracellular non-membrane-bounded organelle;intracellular organelle;macromolecular complex;organelle;ribonucleoprotein complex;ribosome	biological regulation;regulation of translation
GCN20	Protein GCN20	+	+					-0.189027	0.0662621	1.41337	-0.145387	0.0256396	1.99104	-0.0546653	0.115594	0.302069	biological regulation;metabolic process;regulation of translation	cell part;cytosol;intracellular non-membrane-bounded organelle;intracellular organelle;macromolecular complex;organelle;ribonucleoprotein complex;ribosome	biological regulation;metabolic process;regulation of translation
GCN3	Translation initiation factor eIF-2B subunit alpha	+						0.261826	0.0812269	1.51406	0.0388897	0.123985	0.192877	0.263712	0.122695	1.18588	biological regulation;regulation of translation	cell part;macromolecular complex;protein complex	biological regulation;regulation of translation
GCS1	ADP-ribosylation factor GTPase-activating protein GCS1		+					-0.28416	0.119443	1.26636	-0.139089	0.040185	1.57325	-0.0864259	0.122721	0.459841	biological regulation;cellular component organization;cellular process;cytoskeleton organization;establishment of localization;Golgi vesicle transport;organelle organization;protein transport;transport;vesicle-mediated transport	cell part;cytoskeleton;endosome;intracellular membrane-bounded organelle;intracellular non-membrane-bounded organelle;intracellular organelle;mitochondrion;organelle	biological regulation;cellular component organization;cellular process;cytoskeleton organization;establishment of localization;Golgi vesicle transport;organelle organization;protein transport;transport;vesicle-mediated transport
GCV1	Aminomethyltransferase, mitochondrial	+		+	Keep		Keep	-1.68945	0.127292	2.72424	-0.468328	0.399377	0.746326	-1.21105	0.468464	1.33319	amine metabolic process;catabolic process;cellular amino acid metabolic process;cellular ketone metabolic process;cellular metabolic process;cellular nitrogen compound metabolic process;cellular process;metabolic process;nitrogen compound metabolic process;one-carbon metabolic process;organic acid metabolic process;primary metabolic process;small molecule metabolic process	cell part;glycine cleavage complex;intracellular membrane-bounded organelle;intracellular organelle;macromolecular complex;mitochondrion;organelle;protein complex	amine metabolic process;catabolic process;cellular amino acid metabolic process;cellular ketone metabolic process;cellular metabolic process;cellular nitrogen compound metabolic process;cellular process;metabolic process;nitrogen compound metabolic process;one-carbon metabolic process;organic acid metabolic process;primary metabolic process;small molecule metabolic process
GCV2	Glycine dehydrogenase [decarboxylating], mitochondrial	+		+	Keep		Keep	-1.08905	0.0953054	2.59464	-0.300002	0.282091	0.684431	-0.810217	0.302445	1.36207	amine metabolic process;catabolic process;cellular amino acid metabolic process;cellular ketone metabolic process;cellular metabolic process;cellular nitrogen compound metabolic process;cellular process;metabolic process;nitrogen compound metabolic process;one-carbon metabolic process;organic acid metabolic process;primary metabolic process;small molecule metabolic process	cell part;glycine cleavage complex;intracellular membrane-bounded organelle;intracellular organelle;macromolecular complex;mitochondrion;organelle;protein complex	amine metabolic process;catabolic process;cellular amino acid metabolic process;cellular ketone metabolic process;cellular metabolic process;cellular nitrogen compound metabolic process;cellular process;metabolic process;nitrogen compound metabolic process;one-carbon metabolic process;organic acid metabolic process;primary metabolic process;small molecule metabolic process
GCY1	Protein GCY							0.0875774	0.268258	0.20153	0.162698	0.181241	0.584641	-0.0284688	0.343055	0.0462963	alcohol metabolic process;carbohydrate metabolic process;catabolic process;cellular metabolic process;cellular process;metabolic process;primary metabolic process;response to chemical stimulus;response to oxidative stress;response to stimulus;response to stress;small molecule metabolic process	cell part;cytoplasm	alcohol metabolic process;carbohydrate metabolic process;catabolic process;cellular metabolic process;cellular process;metabolic process;primary metabolic process;response to chemical stimulus;response to oxidative stress;response to stimulus;response to stress;small molecule metabolic process
GDA1	Guanosine-diphosphatase							0.093522	0.358869	0.157428	0.0548235	0.385881	0.0816699	-0.199078	0.503861	0.2484	carbohydrate metabolic process;cellular metabolic process;cellular process;macromolecule metabolic process;macromolecule modification;metabolic process;primary metabolic process;protein glycosylation;protein metabolic process;protein modification process	cell part;Golgi apparatus;intracellular membrane-bounded organelle;intracellular organelle;membrane;organelle	carbohydrate metabolic process;cellular metabolic process;cellular process;macromolecule metabolic process;macromolecule modification;metabolic process;primary metabolic process;protein glycosylation;protein metabolic process;protein modification process
GDB1	Glycogen debranching enzyme;4-alpha-glucanotransferase;Amylo-alpha-1,6-glucosidase			+	Discard		Keep	-0.141381	0.104578	0.841626	0.546092	0.52586	0.66982	-0.743731	0.246213	1.46037	biosynthetic process;carbohydrate metabolic process;catabolic process;cellular metabolic process;cellular process;energy reserve metabolic process;generation of precursor metabolites and energy;macromolecule metabolic process;metabolic process;polysaccharide metabolic process;primary metabolic process	cell part;intracellular membrane-bounded organelle;intracellular organelle;mitochondrion;organelle	biosynthetic process;carbohydrate metabolic process;catabolic process;cellular metabolic process;cellular process;energy reserve metabolic process;generation of precursor metabolites and energy;macromolecule metabolic process;metabolic process;polysaccharide metabolic process;primary metabolic process
GDH1	NADP-specific glutamate dehydrogenase 1							-0.0291295	0.0520083	0.362183	0.112667	0.125824	0.583238	-0.163928	0.101193	0.970556	amine metabolic process;biosynthetic process;cellular amino acid metabolic process;cellular ketone metabolic process;cellular metabolic process;cellular nitrogen compound metabolic process;cellular process;metabolic process;nitrogen compound metabolic process;organic acid metabolic process;primary metabolic process;small molecule metabolic process	cell part;intracellular membrane-bounded organelle;intracellular organelle;nucleus;organelle	amine metabolic process;biosynthetic process;cellular amino acid metabolic process;cellular ketone metabolic process;cellular metabolic process;cellular nitrogen compound metabolic process;cellular process;metabolic process;nitrogen compound metabolic process;organic acid metabolic process;primary metabolic process;small molecule metabolic process
GDH2	NAD-specific glutamate dehydrogenase	+			Keep			-0.717332	0.272311	1.34843	-0.0987932	0.493799	0.11804	-0.607935	0.366079	0.988845	amine metabolic process;catabolic process;cellular amino acid metabolic process;cellular ketone metabolic process;cellular metabolic process;cellular nitrogen compound metabolic process;cellular process;metabolic process;nitrogen compound metabolic process;organic acid metabolic process;primary metabolic process;small molecule metabolic process		amine metabolic process;catabolic process;cellular amino acid metabolic process;cellular ketone metabolic process;cellular metabolic process;cellular nitrogen compound metabolic process;cellular process;metabolic process;nitrogen compound metabolic process;organic acid metabolic process;primary metabolic process;small molecule metabolic process
GDI1	Rab GDP-dissociation inhibitor			+				-0.150845	0.122485	0.77849	0.00127442	0.0845704	0.00808888	-0.139747	0.0344678	1.70595	biological regulation;cellular process;establishment of localization;protein transport;transport;vesicle-mediated transport	cell part;cytoplasm	biological regulation;cellular process;establishment of localization;protein transport;transport;vesicle-mediated transport
GEA2	ARF guanine-nucleotide exchange factor 2							-0.133436	0.486958	0.166321	-0.177477	0.441924	0.252867	0.0276754	0.0870688	0.195706	autophagy;biological regulation;catabolic process;cell communication;cellular component organization;cellular metabolic process;cellular process;cytoskeleton organization;establishment of localization;Golgi vesicle transport;metabolic process;organelle organization;response to external stimulus;response to extracellular stimulus;response to starvation;response to stimulus;response to stress;trans…	cell part;cytosol	autophagy;biological regulation;catabolic process;cell communication;cellular component organization;cellular metabolic process;cellular process;cytoskeleton organization;establishment of localization;Golgi vesicle transport;metabolic process;organelle organization;response to external stimulus;response to extracellular stimulus;response to starvation;response to stimulus;response to stress;trans…
GET1	Golgi to ER traffic protein 1		+					0.205504	0.159277	0.809699	0.202937	0.0735743	1.38585	0.149611	0.472473	0.194895	cellular localization;cellular process;establishment of localization;Golgi vesicle transport;localization;transport;vesicle-mediated transport	cell part;macromolecular complex;membrane;protein complex	cellular localization;cellular process;establishment of localization;Golgi vesicle transport;localization;transport;vesicle-mediated transport
GET2	Golgi to ER traffic protein 2							0.214172	0.187736	0.728586	0.0911864	0.169381	0.347231	0.247342	0.333923	0.483995	cellular localization;cellular process;establishment of localization;Golgi vesicle transport;localization;transport;vesicle-mediated transport	cell part;macromolecular complex;membrane;protein complex	cellular localization;cellular process;establishment of localization;Golgi vesicle transport;localization;transport;vesicle-mediated transport
GET3	ATPase GET3		+					0.337597	0.138929	1.28333	0.221558	0.0884111	1.30808	0.171738	0.0995208	1.01738	biological regulation;cellular localization;cellular process;establishment of localization;Golgi vesicle transport;localization;protein targeting;protein transport;response to abiotic stimulus;response to chemical stimulus;response to heat;response to stimulus;response to stress;signal transduction;transport;vesicle-mediated transport	cell part;Golgi apparatus;intracellular membrane-bounded organelle;intracellular organelle;macromolecular complex;organelle;protein complex	biological regulation;cellular localization;cellular process;establishment of localization;Golgi vesicle transport;localization;protein targeting;protein transport;response to abiotic stimulus;response to chemical stimulus;response to heat;response to stimulus;response to stress;signal transduction;transport;vesicle-mediated transport
GET4	Golgi to ER traffic protein 4							-0.270018	0.211543	0.802429	-0.12877	0.0729501	1.03436	-0.0714687	0.0292327	1.28821	cellular localization;cellular process;establishment of localization;localization;protein targeting;protein transport;transport;vesicle-mediated transport	cell part;macromolecular complex;protein complex	cellular localization;cellular process;establishment of localization;localization;protein targeting;protein transport;transport;vesicle-mediated transport
GFA1	Glutamine--fructose-6-phosphate aminotransferase [isomerizing]							0.104073	0.0612549	1.00578	-0.0220141	0.0310723	0.462659	0.198425	0.152446	0.815654	alcohol metabolic process;amine metabolic process;biosynthetic process;carbohydrate metabolic process;cell wall organization or biogenesis;cellular amino acid metabolic process;cellular cell wall organization or biogenesis;cellular ketone metabolic process;cellular metabolic process;cellular nitrogen compound metabolic process;cellular process;macromolecule metabolic process;metabolic process;nit…		alcohol metabolic process;amine metabolic process;biosynthetic process;carbohydrate metabolic process;cell wall organization or biogenesis;cellular amino acid metabolic process;cellular cell wall organization or biogenesis;cellular ketone metabolic process;cellular metabolic process;cellular nitrogen compound metabolic process;cellular process;macromolecule metabolic process;metabolic process;nit…
GGA2	ADP-ribosylation factor-binding protein GGA2							-0.0975282	0.344543	0.172345	0.105612	0.193958	0.351472	-0.100095	0.199048	0.322763	cellular process;endosome transport;establishment of localization;Golgi vesicle transport;protein targeting;protein transport;transport;vacuolar transport;vesicle-mediated transport	AP-type membrane coat adaptor complex;cell part;macromolecular complex;protein complex	cellular process;endosome transport;establishment of localization;Golgi vesicle transport;protein targeting;protein transport;transport;vacuolar transport;vesicle-mediated transport
GGC1	Mitochondrial GTP/GDP carrier protein 1							-0.274388	0.278185	0.638869	-0.138976	0.508495	0.165847	-0.117168	0.45903	0.153896	biological regulation;cellular component organization;cellular homeostasis;cellular ion homeostasis;cellular process;establishment of localization;homeostatic process;mitochondrion organization;nucleobase-containing compound transport;organelle organization;transmembrane transport;transport	cell part;membrane	biological regulation;cellular component organization;cellular homeostasis;cellular ion homeostasis;cellular process;establishment of localization;homeostatic process;mitochondrion organization;nucleobase-containing compound transport;organelle organization;transmembrane transport;transport
GIN4	Serine/threonine-protein kinase GIN4							0.692361	0.557545	0.784006	0.36161	0.436815	0.540555	0.406924	0.252178	0.967689	cellular component assembly;cellular component organization;cellular macromolecular complex assembly;cellular metabolic process;cellular process;growth;macromolecular complex assembly;macromolecule metabolic process;macromolecule modification;metabolic process;phosphorus metabolic process;primary metabolic process;protein complex assembly;protein metabolic process;protein modification process;pro…	cell part;cytoplasm;site of polarized growth	cellular component assembly;cellular component organization;cellular macromolecular complex assembly;cellular metabolic process;cellular process;growth;macromolecular complex assembly;macromolecule metabolic process;macromolecule modification;metabolic process;phosphorus metabolic process;primary metabolic process;protein complex assembly;protein metabolic process;protein modification process;pro…
GLC7	Serine/threonine-protein phosphatase PP1-2							-0.575866	0.248594	1.24511	-0.217076	0.115686	1.08067	-0.387563	0.254504	0.925588	anatomical structure development;anatomical structure formation involved in morphogenesis;ascospore formation;biological regulation;biosynthetic process;carbohydrate metabolic process;cell budding;cell development;cell differentiation;cell division;cellular component organization;cellular homeostasis;cellular ion homeostasis;cellular localization;cellular metabolic process;cellular nitrogen compo…	cell part;intracellular membrane-bounded organelle;intracellular non-membrane-bounded organelle;intracellular organelle;kinetochore;macromolecular complex;microtubule organizing center;mRNA cleavage factor complex;nucleolus;nucleus;organelle;protein complex;protein serine/threonine phosphatase complex;site of polarized growth	anatomical structure development;anatomical structure formation involved in morphogenesis;ascospore formation;biological regulation;biosynthetic process;carbohydrate metabolic process;cell budding;cell development;cell differentiation;cell division;cellular component organization;cellular homeostasis;cellular ion homeostasis;cellular localization;cellular metabolic process;cellular nitrogen compo…
GLK1	Glucokinase-1			+				-0.354874	0.309898	0.731006	0.202805	0.278353	0.475993	-0.560204	0.0740785	2.23821	alcohol metabolic process;carbohydrate metabolic process;carbohydrate transport;catabolic process;cellular metabolic process;cellular process;establishment of localization;generation of precursor metabolites and energy;metabolic process;primary metabolic process;small molecule metabolic process;transport		alcohol metabolic process;carbohydrate metabolic process;carbohydrate transport;catabolic process;cellular metabolic process;cellular process;establishment of localization;generation of precursor metabolites and energy;metabolic process;primary metabolic process;small molecule metabolic process;transport
GLN1	Glutamine synthetase			+				0.0888161	0.249027	0.222056	-0.4837	0.308829	0.945926	0.572869	0.105753	1.95197	amine metabolic process;biosynthetic process;cellular amino acid metabolic process;cellular ketone metabolic process;cellular metabolic process;cellular nitrogen compound metabolic process;cellular process;metabolic process;nitrogen compound metabolic process;organic acid metabolic process;primary metabolic process;small molecule metabolic process	cell part;cytoplasm	amine metabolic process;biosynthetic process;cellular amino acid metabolic process;cellular ketone metabolic process;cellular metabolic process;cellular nitrogen compound metabolic process;cellular process;metabolic process;nitrogen compound metabolic process;organic acid metabolic process;primary metabolic process;small molecule metabolic process
GLN4	Glutamine--tRNA ligase							0.00718141	0.211272	0.0184508	0.000467785	0.118394	0.00210665	0.0224629	0.115614	0.114353	amine metabolic process;cellular amino acid metabolic process;cellular ketone metabolic process;cellular metabolic process;cellular nitrogen compound metabolic process;cellular process;macromolecule metabolic process;metabolic process;nitrogen compound metabolic process;nucleobase-containing compound metabolic process;organic acid metabolic process;primary metabolic process;RNA metabolic process;…	cell part;cytosol;intracellular membrane-bounded organelle;intracellular organelle;mitochondrion;organelle	amine metabolic process;cellular amino acid metabolic process;cellular ketone metabolic process;cellular metabolic process;cellular nitrogen compound metabolic process;cellular process;macromolecule metabolic process;metabolic process;nitrogen compound metabolic process;nucleobase-containing compound metabolic process;organic acid metabolic process;primary metabolic process;RNA metabolic process;…
GLO1	Lactoylglutathione lyase	+			Keep			-0.929995	0.19042	1.86365	0.122883	0.6636	0.108561	-1.02057	0.437126	1.25136	amine metabolic process;catabolic process;cellular aldehyde metabolic process;cellular amino acid metabolic process;cellular ketone metabolic process;cellular metabolic process;cellular nitrogen compound metabolic process;cellular process;metabolic process;nitrogen compound metabolic process;organic acid metabolic process;peptide metabolic process;primary metabolic process;small molecule metaboli…		amine metabolic process;catabolic process;cellular aldehyde metabolic process;cellular amino acid metabolic process;cellular ketone metabolic process;cellular metabolic process;cellular nitrogen compound metabolic process;cellular process;metabolic process;nitrogen compound metabolic process;organic acid metabolic process;peptide metabolic process;primary metabolic process;small molecule metaboli…
GLO2	Hydroxyacylglutathione hydrolase, cytoplasmic isozyme	+			Keep			-0.869609	0.256461	1.55613	-0.264659	0.177806	0.909224	-0.59292	0.26567	1.21556	amine metabolic process;biosynthetic process;catabolic process;cellular aldehyde metabolic process;cellular amino acid metabolic process;cellular ketone metabolic process;cellular metabolic process;cellular nitrogen compound metabolic process;cellular process;metabolic process;nitrogen compound metabolic process;organic acid metabolic process;peptide metabolic process;primary metabolic process;sm…	cell part;cytoplasm	amine metabolic process;biosynthetic process;catabolic process;cellular aldehyde metabolic process;cellular amino acid metabolic process;cellular ketone metabolic process;cellular metabolic process;cellular nitrogen compound metabolic process;cellular process;metabolic process;nitrogen compound metabolic process;organic acid metabolic process;peptide metabolic process;primary metabolic process;sm…
GLR1	Glutathione reductase							-0.267791	0.213815	0.789699	-0.163603	0.0858046	1.09291	-0.114048	0.185533	0.399529	amine metabolic process;biological regulation;cellular amino acid metabolic process;cellular homeostasis;cellular ketone metabolic process;cellular metabolic process;cellular nitrogen compound metabolic process;cellular process;homeostatic process;macromolecule metabolic process;macromolecule modification;metabolic process;nitrogen compound metabolic process;organic acid metabolic process;peptide…	cell part;cytosol;intracellular membrane-bounded organelle;intracellular organelle;nucleus;organelle	amine metabolic process;biological regulation;cellular amino acid metabolic process;cellular homeostasis;cellular ketone metabolic process;cellular metabolic process;cellular nitrogen compound metabolic process;cellular process;homeostatic process;macromolecule metabolic process;macromolecule modification;metabolic process;nitrogen compound metabolic process;organic acid metabolic process;peptide…
GLT1	Glutamate synthase [NADH]			+				0.350928	0.34232	0.661971	-0.253882	0.472808	0.346278	0.615608	0.23068	1.35896	amine metabolic process;biosynthetic process;cellular amino acid metabolic process;cellular ketone metabolic process;cellular metabolic process;cellular nitrogen compound metabolic process;cellular process;metabolic process;nitrogen compound metabolic process;organic acid metabolic process;primary metabolic process;small molecule metabolic process		amine metabolic process;biosynthetic process;cellular amino acid metabolic process;cellular ketone metabolic process;cellular metabolic process;cellular nitrogen compound metabolic process;cellular process;metabolic process;nitrogen compound metabolic process;organic acid metabolic process;primary metabolic process;small molecule metabolic process
GLY1	Low specificity L-threonine aldolase							-0.162319	0.383518	0.267769	-0.495269	0.345578	0.88234	0.344113	0.284491	0.766593	amine metabolic process;biosynthetic process;catabolic process;cellular amino acid metabolic process;cellular ketone metabolic process;cellular metabolic process;cellular nitrogen compound metabolic process;cellular process;metabolic process;nitrogen compound metabolic process;organic acid metabolic process;primary metabolic process;small molecule metabolic process	cell part;cytosol	amine metabolic process;biosynthetic process;catabolic process;cellular amino acid metabolic process;cellular ketone metabolic process;cellular metabolic process;cellular nitrogen compound metabolic process;cellular process;metabolic process;nitrogen compound metabolic process;organic acid metabolic process;primary metabolic process;small molecule metabolic process
GND1	6-phosphogluconate dehydrogenase, decarboxylating 1							0.26745	0.199778	0.834876	0.293723	0.182403	0.96617	-0.0087618	0.058803	0.0859349	alcohol metabolic process;carbohydrate metabolic process;cellular ketone metabolic process;cellular metabolic process;cellular process;metabolic process;organic acid metabolic process;primary metabolic process;response to chemical stimulus;response to oxidative stress;response to stimulus;response to stress;small molecule metabolic process	cell part;cytoplasm	alcohol metabolic process;carbohydrate metabolic process;cellular ketone metabolic process;cellular metabolic process;cellular process;metabolic process;organic acid metabolic process;primary metabolic process;response to chemical stimulus;response to oxidative stress;response to stimulus;response to stress;small molecule metabolic process
GND2	6-phosphogluconate dehydrogenase, decarboxylating 2			+	Discard		Keep	-1.01357	0.628457	0.967302	-0.425495	0.553919	0.501987	-0.912663	0.295412	1.47894	alcohol metabolic process;carbohydrate metabolic process;cellular ketone metabolic process;cellular metabolic process;cellular process;metabolic process;organic acid metabolic process;primary metabolic process;small molecule metabolic process	cell part;cytosol	alcohol metabolic process;carbohydrate metabolic process;cellular ketone metabolic process;cellular metabolic process;cellular process;metabolic process;organic acid metabolic process;primary metabolic process;small molecule metabolic process
GOR1	Glyoxylate reductase 1							-0.365581	0.237777	0.932508	0.014118	0.0466301	0.185537	-0.35043	0.228528	0.930592	catabolic process;cellular aldehyde metabolic process;cellular ketone metabolic process;cellular metabolic process;cellular process;metabolic process;organic acid metabolic process;small molecule metabolic process	cell part;intracellular membrane-bounded organelle;intracellular organelle;mitochondrion;nucleus;organelle	catabolic process;cellular aldehyde metabolic process;cellular ketone metabolic process;cellular metabolic process;cellular process;metabolic process;organic acid metabolic process;small molecule metabolic process
GOS1	Golgi SNAP receptor complex member 1	+						0.515815	0.0980129	1.9273	0.341612	0.232377	0.900357	0.275685	0.122162	1.22435	cellular component organization;cellular membrane organization;cellular process;establishment of localization;Golgi vesicle transport;membrane fusion;membrane organization;organelle fusion;organelle organization;protein transport;transport;vesicle organization;vesicle-mediated transport	cell part;macromolecular complex;membrane;protein complex	cellular component organization;cellular membrane organization;cellular process;establishment of localization;Golgi vesicle transport;membrane fusion;membrane organization;organelle fusion;organelle organization;protein transport;transport;vesicle organization;vesicle-mediated transport
GPA1	Guanine nucleotide-binding protein alpha-1 subunit							-0.0778169	0.30946	0.1514	-0.151273	0.193211	0.51162	0.0815516	0.0484457	0.998901	biological regulation;cellular component movement;cellular component organization;cellular process;cytoskeleton-dependent intracellular transport;establishment of localization;metabolic process;organelle fusion;organelle organization;regulation of transport;response to chemical stimulus;response to stimulus;signal transduction;transport	cell part;endosome;intracellular membrane-bounded organelle;intracellular organelle;macromolecular complex;membrane;organelle;plasma membrane;protein complex	biological regulation;cellular component movement;cellular component organization;cellular process;cytoskeleton-dependent intracellular transport;establishment of localization;metabolic process;organelle fusion;organelle organization;regulation of transport;response to chemical stimulus;response to stimulus;signal transduction;transport
GPD1	Glycerol-3-phosphate dehydrogenase [NAD(+)] 1							-0.0962688	0.241152	0.251219	0.0309074	0.144804	0.12663	-0.133027	0.23077	0.373403	alcohol metabolic process;biological regulation;carbohydrate metabolic process;catabolic process;cellular homeostasis;cellular metabolic process;cellular nitrogen compound metabolic process;cellular process;cofactor metabolic process;heterocycle metabolic process;homeostatic process;metabolic process;nitrogen compound metabolic process;nucleobase-containing compound metabolic process;nucleobase-c…	cell part;cytosol;intracellular membrane-bounded organelle;intracellular organelle;macromolecular complex;microbody;nucleus;organelle;peroxisome;protein complex	alcohol metabolic process;biological regulation;carbohydrate metabolic process;catabolic process;cellular homeostasis;cellular metabolic process;cellular nitrogen compound metabolic process;cellular process;cofactor metabolic process;heterocycle metabolic process;homeostatic process;metabolic process;nitrogen compound metabolic process;nucleobase-containing compound metabolic process;nucleobase-c…
GPD2	Glycerol-3-phosphate dehydrogenase [NAD(+)] 2, mitochondrial							0.132525	0.32015	0.261368	-0.00159391	0.149466	0.00570906	0.15186	0.0981366	0.937168	alcohol metabolic process;carbohydrate metabolic process;catabolic process;cellular metabolic process;cellular nitrogen compound metabolic process;cellular process;cofactor metabolic process;heterocycle metabolic process;metabolic process;nitrogen compound metabolic process;nucleobase-containing compound metabolic process;nucleobase-containing small molecule metabolic process;nucleotide metabolic…	cell part;cytosol;intracellular membrane-bounded organelle;intracellular organelle;macromolecular complex;mitochondrion;organelle;protein complex	alcohol metabolic process;carbohydrate metabolic process;catabolic process;cellular metabolic process;cellular nitrogen compound metabolic process;cellular process;cofactor metabolic process;heterocycle metabolic process;metabolic process;nitrogen compound metabolic process;nucleobase-containing compound metabolic process;nucleobase-containing small molecule metabolic process;nucleotide metabolic…
GPH1	Glycogen phosphorylase							-0.403533	0.182645	1.20758	0.218445	0.390716	0.361493	-0.654901	0.30155	1.19405	carbohydrate metabolic process;catabolic process;cellular metabolic process;cellular process;energy reserve metabolic process;generation of precursor metabolites and energy;macromolecule metabolic process;metabolic process;polysaccharide metabolic process;primary metabolic process	cell part;cytoplasm	carbohydrate metabolic process;catabolic process;cellular metabolic process;cellular process;energy reserve metabolic process;generation of precursor metabolites and energy;macromolecule metabolic process;metabolic process;polysaccharide metabolic process;primary metabolic process
GPM1	Phosphoglycerate mutase 1							-0.176489	0.264229	0.435546	-0.12506	0.195417	0.416673	0.000480086	0.278506	0.000917852	alcohol metabolic process;biosynthetic process;carbohydrate metabolic process;catabolic process;cellular metabolic process;cellular process;generation of precursor metabolites and energy;metabolic process;primary metabolic process;small molecule metabolic process	cell part;cytosol;intracellular membrane-bounded organelle;intracellular organelle;mitochondrion;organelle	alcohol metabolic process;biosynthetic process;carbohydrate metabolic process;catabolic process;cellular metabolic process;cellular process;generation of precursor metabolites and energy;metabolic process;primary metabolic process;small molecule metabolic process
GPM2	Phosphoglycerate mutase 2							-0.156176	0.151545	0.665163	0.063097	0.113326	0.359903	-0.104508	0.207141	0.323908	alcohol metabolic process;carbohydrate metabolic process;catabolic process;cellular metabolic process;cellular process;generation of precursor metabolites and energy;metabolic process;primary metabolic process;small molecule metabolic process	cell part;cytoplasm	alcohol metabolic process;carbohydrate metabolic process;catabolic process;cellular metabolic process;cellular process;generation of precursor metabolites and energy;metabolic process;primary metabolic process;small molecule metabolic process
GPT2	Glycerol-3-phosphate O-acyltransferase 2							-0.101948	0.233143	0.277456	0.155261	0.420135	0.230871	-0.193904	0.164836	0.748372	biosynthetic process;cellular lipid metabolic process;cellular metabolic process;cellular process;glycerol ether metabolic process;lipid metabolic process;metabolic process;primary metabolic process;small molecule metabolic process	cell part;endoplasmic reticulum;intracellular membrane-bounded organelle;intracellular organelle;lipid particle;organelle	biosynthetic process;cellular lipid metabolic process;cellular metabolic process;cellular process;glycerol ether metabolic process;lipid metabolic process;metabolic process;primary metabolic process;small molecule metabolic process
GRE2	NADPH-dependent methylglyoxal reductase GRE2							0.21225	0.119264	1.04051	0.472715	0.41931	0.721013	-0.193412	0.361154	0.345295	alcohol metabolic process;cellular metabolic process;cellular process;filamentous growth;growth;lipid metabolic process;metabolic process;primary metabolic process;small molecule metabolic process	cell part;cytoplasm;intracellular membrane-bounded organelle;intracellular organelle;nucleus;organelle	alcohol metabolic process;cellular metabolic process;cellular process;filamentous growth;growth;lipid metabolic process;metabolic process;primary metabolic process;small molecule metabolic process
GRE3	NADPH-dependent aldose reductase GRE3							-0.0637823	0.124705	0.3287	0.0549797	0.15082	0.227443	-0.032709	0.146557	0.132927	alcohol metabolic process;carbohydrate metabolic process;catabolic process;cellular metabolic process;cellular process;metabolic process;primary metabolic process;response to abiotic stimulus;response to chemical stimulus;response to osmotic stress;response to oxidative stress;response to stimulus;response to stress;small molecule metabolic process	cell part;cytoplasm;intracellular membrane-bounded organelle;intracellular organelle;nucleus;organelle	alcohol metabolic process;carbohydrate metabolic process;catabolic process;cellular metabolic process;cellular process;metabolic process;primary metabolic process;response to abiotic stimulus;response to chemical stimulus;response to osmotic stress;response to oxidative stress;response to stimulus;response to stress;small molecule metabolic process
GRS1	Glycine--tRNA ligase 1, mitochondrial							0.0672402	0.324343	0.122684	0.043021	0.27773	0.0895841	0.0491247	0.0889949	0.356618	amine metabolic process;biosynthetic process;cellular amino acid metabolic process;cellular ketone metabolic process;cellular metabolic process;cellular nitrogen compound metabolic process;cellular process;heterocycle metabolic process;macromolecule metabolic process;metabolic process;nitrogen compound metabolic process;nucleobase-containing compound metabolic process;nucleobase-containing small …	cell part;cytoplasm;intracellular membrane-bounded organelle;intracellular organelle;mitochondrion;organelle	amine metabolic process;biosynthetic process;cellular amino acid metabolic process;cellular ketone metabolic process;cellular metabolic process;cellular nitrogen compound metabolic process;cellular process;heterocycle metabolic process;macromolecule metabolic process;metabolic process;nitrogen compound metabolic process;nucleobase-containing compound metabolic process;nucleobase-containing small …
GRX2	Glutaredoxin-2, mitochondrial							-0.438518	0.363605	0.76466	-0.267365	0.559273	0.305628	-0.188602	0.182652	0.666354	amine metabolic process;biological regulation;cellular amino acid metabolic process;cellular homeostasis;cellular ketone metabolic process;cellular metabolic process;cellular nitrogen compound metabolic process;cellular process;homeostatic process;metabolic process;nitrogen compound metabolic process;organic acid metabolic process;peptide metabolic process;primary metabolic process;response to ch…	cell part;cytosol;intracellular membrane-bounded organelle;intracellular organelle;mitochondrion;organelle	amine metabolic process;biological regulation;cellular amino acid metabolic process;cellular homeostasis;cellular ketone metabolic process;cellular metabolic process;cellular nitrogen compound metabolic process;cellular process;homeostatic process;metabolic process;nitrogen compound metabolic process;organic acid metabolic process;peptide metabolic process;primary metabolic process;response to ch…
GRX7	Monothiol glutaredoxin-7							0.406069	0.174092	1.25059	0.214166	0.307809	0.454193	0.169603	0.0993719	1.00916	biological regulation;cellular homeostasis;cellular process;homeostatic process;metabolic process;response to chemical stimulus;response to oxidative stress;response to stimulus;response to stress	cell part;Golgi apparatus;intracellular membrane-bounded organelle;intracellular organelle;organelle	biological regulation;cellular homeostasis;cellular process;homeostatic process;metabolic process;response to chemical stimulus;response to oxidative stress;response to stimulus;response to stress
GSC2	1,3-beta-glucan synthase component GSC2							1.13708	0.715121	0.956913	0.855462	0.363999	1.25662	0.796049	0.335274	1.26478	anatomical structure formation involved in morphogenesis;biological regulation;biosynthetic process;carbohydrate metabolic process;cell wall organization;cell wall organization or biogenesis;cellular cell wall organization;cellular cell wall organization or biogenesis;cellular component assembly;cellular component organization;cellular metabolic process;cellular process;developmental process;exte…	cell part;macromolecular complex;membrane;protein complex	anatomical structure formation involved in morphogenesis;biological regulation;biosynthetic process;carbohydrate metabolic process;cell wall organization;cell wall organization or biogenesis;cellular cell wall organization;cellular cell wall organization or biogenesis;cellular component assembly;cellular component organization;cellular metabolic process;cellular process;developmental process;exte…
GSF2	Glucose-signaling factor 2							0.327724	0.22449	0.8954	0.265383	0.164188	0.968914	0.0239484	0.129092	0.108775	cellular localization;cellular metabolic process;cellular process;localization;macromolecule metabolic process;metabolic process;primary metabolic process;protein folding;protein metabolic process	cell part	cellular localization;cellular metabolic process;cellular process;localization;macromolecule metabolic process;metabolic process;primary metabolic process;protein folding;protein metabolic process
GSH1	Glutamate--cysteine ligase							-0.100352	0.262949	0.239156	-0.0650225	0.21976	0.180915	-0.0645114	0.0496354	0.814662	amine metabolic process;biosynthetic process;cellular amino acid metabolic process;cellular ketone metabolic process;cellular metabolic process;cellular nitrogen compound metabolic process;cellular process;metabolic process;nitrogen compound metabolic process;organic acid metabolic process;peptide metabolic process;primary metabolic process;response to chemical stimulus;response to oxidative stre…	cell part;intracellular	amine metabolic process;biosynthetic process;cellular amino acid metabolic process;cellular ketone metabolic process;cellular metabolic process;cellular nitrogen compound metabolic process;cellular process;metabolic process;nitrogen compound metabolic process;organic acid metabolic process;peptide metabolic process;primary metabolic process;response to chemical stimulus;response to oxidative stre…
GSH2	Glutathione synthetase							-0.252137	0.144883	1.0237	0.00322681	0.178189	0.00973813	-0.0886244	0.0826746	0.689344	amine metabolic process;biosynthetic process;cellular amino acid metabolic process;cellular ketone metabolic process;cellular metabolic process;cellular nitrogen compound metabolic process;cellular process;metabolic process;nitrogen compound metabolic process;organic acid metabolic process;peptide metabolic process;primary metabolic process;small molecule metabolic process;sulfur compound metabol…	cell part;intracellular	amine metabolic process;biosynthetic process;cellular amino acid metabolic process;cellular ketone metabolic process;cellular metabolic process;cellular nitrogen compound metabolic process;cellular process;metabolic process;nitrogen compound metabolic process;organic acid metabolic process;peptide metabolic process;primary metabolic process;small molecule metabolic process;sulfur compound metabol…
GSP1	GTP-binding nuclear protein GSP1/CNR1	+	+					-0.507258	0.0636772	2.28302	-0.251421	0.0195483	2.69702	-0.201511	0.0987393	1.1454	biological regulation;cellular component organization;cellular metabolic process;cellular nitrogen compound metabolic process;cellular process;establishment of localization;macromolecule metabolic process;metabolic process;nitrogen compound metabolic process;nuclear transport;nucleobase-containing compound metabolic process;nucleocytoplasmic transport;nucleus organization;organelle organization;p…	cell part;cytoplasm;intracellular membrane-bounded organelle;intracellular organelle;nucleus;organelle	biological regulation;cellular component organization;cellular metabolic process;cellular nitrogen compound metabolic process;cellular process;establishment of localization;macromolecule metabolic process;metabolic process;nitrogen compound metabolic process;nuclear transport;nucleobase-containing compound metabolic process;nucleocytoplasmic transport;nucleus organization;organelle organization;p…
GSY1	Glycogen [starch] synthase isoform 1			+				-0.0849697	0.10907	0.509082	0.339952	0.139752	1.28417	-0.395848	0.0475407	2.32117	biosynthetic process;carbohydrate metabolic process;cellular metabolic process;cellular process;energy reserve metabolic process;generation of precursor metabolites and energy;macromolecule metabolic process;metabolic process;polysaccharide metabolic process;primary metabolic process		biosynthetic process;carbohydrate metabolic process;cellular metabolic process;cellular process;energy reserve metabolic process;generation of precursor metabolites and energy;macromolecule metabolic process;metabolic process;polysaccharide metabolic process;primary metabolic process
GSY2	Glycogen [starch] synthase isoform 2							-0.246813	0.244787	0.651971	0.243066	0.183633	0.827106	-0.504213	0.336404	0.914187	biosynthetic process;carbohydrate metabolic process;cellular metabolic process;cellular process;energy reserve metabolic process;generation of precursor metabolites and energy;macromolecule metabolic process;metabolic process;polysaccharide metabolic process;primary metabolic process	cell part;cytoplasm	biosynthetic process;carbohydrate metabolic process;cellular metabolic process;cellular process;energy reserve metabolic process;generation of precursor metabolites and energy;macromolecule metabolic process;metabolic process;polysaccharide metabolic process;primary metabolic process
GTT1	Glutathione S-transferase 1	+		+	Keep		Keep	-1.82312	0.236653	2.25417	-0.351296	0.340494	0.665851	-1.3821	0.394862	1.58261	amine metabolic process;cellular amino acid metabolic process;cellular ketone metabolic process;cellular metabolic process;cellular nitrogen compound metabolic process;cellular process;metabolic process;nitrogen compound metabolic process;organic acid metabolic process;peptide metabolic process;primary metabolic process;small molecule metabolic process;sulfur compound metabolic process	cell part;endoplasmic reticulum;intracellular membrane-bounded organelle;intracellular organelle;membrane;organelle	amine metabolic process;cellular amino acid metabolic process;cellular ketone metabolic process;cellular metabolic process;cellular nitrogen compound metabolic process;cellular process;metabolic process;nitrogen compound metabolic process;organic acid metabolic process;peptide metabolic process;primary metabolic process;small molecule metabolic process;sulfur compound metabolic process
GUA1	GMP synthase [glutamine-hydrolyzing]							0.270666	0.159748	1.00373	0.0593696	0.116632	0.327021	0.223383	0.248141	0.586219	amine metabolic process;biosynthetic process;cellular amino acid metabolic process;cellular ketone metabolic process;cellular metabolic process;cellular nitrogen compound metabolic process;cellular process;heterocycle metabolic process;metabolic process;nitrogen compound metabolic process;nucleobase-containing compound metabolic process;nucleobase-containing small molecule metabolic process;nucle…	cell part;cytoplasm	amine metabolic process;biosynthetic process;cellular amino acid metabolic process;cellular ketone metabolic process;cellular metabolic process;cellular nitrogen compound metabolic process;cellular process;heterocycle metabolic process;metabolic process;nitrogen compound metabolic process;nucleobase-containing compound metabolic process;nucleobase-containing small molecule metabolic process;nucle…
GUK1	Guanylate kinase	+	+	+	Keep	Discard	Keep	-1.6338	0.296304	1.96712	-0.6702	0.129046	1.916	-0.945824	0.291665	1.51905	cellular metabolic process;cellular nitrogen compound metabolic process;cellular process;heterocycle metabolic process;metabolic process;nitrogen compound metabolic process;nucleobase-containing compound metabolic process;nucleobase-containing small molecule metabolic process;nucleotide metabolic process;phosphorus metabolic process;primary metabolic process;small molecule metabolic process		cellular metabolic process;cellular nitrogen compound metabolic process;cellular process;heterocycle metabolic process;metabolic process;nitrogen compound metabolic process;nucleobase-containing compound metabolic process;nucleobase-containing small molecule metabolic process;nucleotide metabolic process;phosphorus metabolic process;primary metabolic process;small molecule metabolic process
GUP1	Glycerol uptake protein 1		+					0.314717	0.180443	1.02536	0.324075	0.0794667	1.71087	0.0306528	0.134616	0.135863	alcohol metabolic process;biosynthetic process;carbohydrate metabolic process;carbohydrate transport;catabolic process;cellular lipid metabolic process;cellular metabolic process;cellular process;establishment of localization;lipid metabolic process;macromolecule metabolic process;macromolecule modification;metabolic process;polyol transport;primary metabolic process;protein lipidation;protein me…	cell part;endoplasmic reticulum;intracellular membrane-bounded organelle;intracellular organelle;membrane;organelle;plasma membrane	alcohol metabolic process;biosynthetic process;carbohydrate metabolic process;carbohydrate transport;catabolic process;cellular lipid metabolic process;cellular metabolic process;cellular process;establishment of localization;lipid metabolic process;macromolecule metabolic process;macromolecule modification;metabolic process;polyol transport;primary metabolic process;protein lipidation;protein me…
GUS1	Glutamate--tRNA ligase, cytoplasmic							0.0222099	0.165397	0.0769021	0.0383798	0.0704811	0.351491	-0.0123388	0.114177	0.0610855	amine metabolic process;cellular amino acid metabolic process;cellular ketone metabolic process;cellular metabolic process;cellular nitrogen compound metabolic process;cellular process;macromolecule metabolic process;metabolic process;nitrogen compound metabolic process;nucleobase-containing compound metabolic process;organic acid metabolic process;primary metabolic process;RNA metabolic process;…	cell part;cytoplasm;intracellular membrane-bounded organelle;intracellular organelle;macromolecular complex;mitochondrion;organelle;protein complex	amine metabolic process;cellular amino acid metabolic process;cellular ketone metabolic process;cellular metabolic process;cellular nitrogen compound metabolic process;cellular process;macromolecule metabolic process;metabolic process;nitrogen compound metabolic process;nucleobase-containing compound metabolic process;organic acid metabolic process;primary metabolic process;RNA metabolic process;…
GUT2	Glycerol-3-phosphate dehydrogenase, mitochondrial							-0.253943	0.354412	0.467999	0.0421615	0.449781	0.0525935	-0.271261	0.164136	0.985274	aging;alcohol metabolic process;carbohydrate metabolic process;catabolic process;cellular metabolic process;cellular nitrogen compound metabolic process;cellular process;cofactor metabolic process;developmental process;heterocycle metabolic process;metabolic process;nitrogen compound metabolic process;nucleobase-containing compound metabolic process;nucleobase-containing small molecule metabolic …	cell part;intracellular membrane-bounded organelle;intracellular organelle;macromolecular complex;membrane;mitochondrion;organelle;protein complex	aging;alcohol metabolic process;carbohydrate metabolic process;catabolic process;cellular metabolic process;cellular nitrogen compound metabolic process;cellular process;cofactor metabolic process;developmental process;heterocycle metabolic process;metabolic process;nitrogen compound metabolic process;nucleobase-containing compound metabolic process;nucleobase-containing small molecule metabolic …
GVP36	Protein GVP36							-0.864688	0.432726	1.12903	-0.326123	0.142192	1.2372	-0.536933	0.287881	1.07606	cellular component organization;cellular membrane organization;cellular process;cytoskeleton organization;endocytosis;establishment of localization;establishment or maintenance of cell polarity;membrane invagination;membrane organization;organelle organization;transport;vacuole organization;vesicle-mediated transport	cell part	cellular component organization;cellular membrane organization;cellular process;cytoskeleton organization;endocytosis;establishment of localization;establishment or maintenance of cell polarity;membrane invagination;membrane organization;organelle organization;transport;vacuole organization;vesicle-mediated transport
GYP5	GTPase-activating protein GYP5							-0.170718	0.211005	0.528515	-0.0316718	0.223228	0.0815515	-0.138666	0.206143	0.438724	biological regulation;cellular process;establishment of localization;exocytosis;Golgi vesicle transport;protein transport;secretion;transport;vesicle-mediated transport	cell part;cytoplasmic membrane-bounded vesicle;cytosol;intracellular membrane-bounded organelle;intracellular organelle;membrane;organelle;plasma membrane;site of polarized growth;vesicle	biological regulation;cellular process;establishment of localization;exocytosis;Golgi vesicle transport;protein transport;secretion;transport;vesicle-mediated transport
HAM1	Inosine triphosphate pyrophosphatase	+	+	+	Keep	Discard		-0.834904	0.143352	2.01393	-0.422698	0.133028	1.50218	-0.42112	0.164709	1.32426	catabolic process;cellular metabolic process;cellular nitrogen compound metabolic process;cellular process;heterocycle metabolic process;metabolic process;nitrogen compound metabolic process;nucleobase-containing compound catabolic process;nucleobase-containing compound metabolic process;nucleobase-containing small molecule metabolic process;nucleotide metabolic process;primary metabolic process;…	cell part;cytoplasm;intracellular membrane-bounded organelle;intracellular organelle;nucleus;organelle	catabolic process;cellular metabolic process;cellular nitrogen compound metabolic process;cellular process;heterocycle metabolic process;metabolic process;nitrogen compound metabolic process;nucleobase-containing compound catabolic process;nucleobase-containing compound metabolic process;nucleobase-containing small molecule metabolic process;nucleotide metabolic process;primary metabolic process;…
HAS1	ATP-dependent RNA helicase HAS1							0.178589	0.231461	0.504219	0.0170764	0.116427	0.0844968	0.300852	0.294521	0.659812	cellular metabolic process;cellular nitrogen compound metabolic process;cellular process;macromolecule metabolic process;metabolic process;nitrogen compound metabolic process;nucleobase-containing compound metabolic process;primary metabolic process;ribosomal large subunit biogenesis;ribosomal small subunit biogenesis;RNA metabolic process;RNA processing;rRNA processing	cell part;intracellular non-membrane-bounded organelle;intracellular organelle;macromolecular complex;nuclear envelope;nucleolus;organelle;preribosome;ribonucleoprotein complex	cellular metabolic process;cellular nitrogen compound metabolic process;cellular process;macromolecule metabolic process;metabolic process;nitrogen compound metabolic process;nucleobase-containing compound metabolic process;primary metabolic process;ribosomal large subunit biogenesis;ribosomal small subunit biogenesis;RNA metabolic process;RNA processing;rRNA processing
HBS1	Elongation factor 1 alpha-like protein							0.111865	0.296177	0.236452	0.046695	0.225493	0.122535	0.0689806	0.204131	0.209301	biological regulation;catabolic process;cellular component disassembly;cellular component organization;cellular metabolic process;cellular nitrogen compound metabolic process;cellular process;macromolecule metabolic process;metabolic process;mRNA metabolic process;nitrogen compound metabolic process;nucleobase-containing compound metabolic process;primary metabolic process;regulation of translati…	cell part;cytoplasm	biological regulation;catabolic process;cellular component disassembly;cellular component organization;cellular metabolic process;cellular nitrogen compound metabolic process;cellular process;macromolecule metabolic process;metabolic process;mRNA metabolic process;nitrogen compound metabolic process;nucleobase-containing compound metabolic process;primary metabolic process;regulation of translati…
HBT1	Protein HBT1							-0.742123	0.63334	0.745836	1.43015	1.2668	0.721906	-2.11306	1.2759	0.986822	anatomical structure morphogenesis;biological regulation;cell morphogenesis;cellular component morphogenesis;cellular component organization;cellular process;developmental process	cell part;cell projection;cytoplasm;mating projection	anatomical structure morphogenesis;biological regulation;cell morphogenesis;cellular component morphogenesis;cellular component organization;cellular process;developmental process
HCA4	ATP-dependent RNA helicase HCA4							0.468529	0.210846	1.21213	0.339282	0.710474	0.305271	0.217651	0.513423	0.268242	cellular metabolic process;cellular nitrogen compound metabolic process;cellular process;macromolecule metabolic process;metabolic process;nitrogen compound metabolic process;nucleobase-containing compound metabolic process;primary metabolic process;RNA metabolic process;RNA processing;rRNA processing	cell part;intracellular non-membrane-bounded organelle;intracellular organelle;macromolecular complex;nucleolus;organelle;preribosome;ribonucleoprotein complex	cellular metabolic process;cellular nitrogen compound metabolic process;cellular process;macromolecule metabolic process;metabolic process;nitrogen compound metabolic process;nucleobase-containing compound metabolic process;primary metabolic process;RNA metabolic process;RNA processing;rRNA processing
HCR1	Eukaryotic translation initiation factor 3 subunit J	+	+		Keep	Discard		-1.3516	0.358879	1.64391	-0.438552	0.112522	1.6727	-0.846313	0.448292	1.08531	biological regulation;biosynthetic process;cellular component assembly;cellular component organization;cellular macromolecular complex assembly;cellular metabolic process;cellular nitrogen compound metabolic process;cellular process;cytoplasmic translation;macromolecular complex assembly;macromolecule metabolic process;metabolic process;nitrogen compound metabolic process;nucleobase-containing co…	cell part;macromolecular complex;protein complex;ribonucleoprotein complex	biological regulation;biosynthetic process;cellular component assembly;cellular component organization;cellular macromolecular complex assembly;cellular metabolic process;cellular nitrogen compound metabolic process;cellular process;cytoplasmic translation;macromolecular complex assembly;macromolecule metabolic process;metabolic process;nitrogen compound metabolic process;nucleobase-containing co…
HEF3	Elongation factor 3B	+						0.375566	0.114364	1.5295	0.0127728	0.0840009	0.0878214	0.272137	0.194611	0.865084	biosynthetic process;cellular metabolic process;cellular process;macromolecule metabolic process;metabolic process;translational elongation	cell part;intracellular non-membrane-bounded organelle;intracellular organelle;macromolecular complex;organelle;ribonucleoprotein complex;ribosome	biosynthetic process;cellular metabolic process;cellular process;macromolecule metabolic process;metabolic process;translational elongation
HEH2	Inner nuclear membrane protein HEH2							-0.0848514	0.458585	0.108468	0.0648918	0.249217	0.157283	-0.172184	0.266497	0.420825		cell part;nuclear envelope
HEM1	5-aminolevulinate synthase, mitochondrial			+				0.679172	0.396931	1.01104	0.0986125	0.252198	0.245588	0.584135	0.191464	1.46857	biosynthetic process;cellular aromatic compound metabolic process;cellular metabolic process;cellular nitrogen compound metabolic process;cellular process;cofactor metabolic process;heterocycle metabolic process;metabolic process;nitrogen compound metabolic process;pigment metabolic process	cell part	biosynthetic process;cellular aromatic compound metabolic process;cellular metabolic process;cellular nitrogen compound metabolic process;cellular process;cofactor metabolic process;heterocycle metabolic process;metabolic process;nitrogen compound metabolic process;pigment metabolic process
HEM12	Uroporphyrinogen decarboxylase							-0.194638	0.176001	0.70883	0.00505466	0.420157	0.00644587	0.0927397	0.0766496	0.766779	biosynthetic process;cellular aromatic compound metabolic process;cellular metabolic process;cellular nitrogen compound metabolic process;cellular process;cofactor metabolic process;heterocycle metabolic process;metabolic process;nitrogen compound metabolic process;pigment metabolic process	cell part;cytoplasm;intracellular membrane-bounded organelle;intracellular organelle;nucleus;organelle	biosynthetic process;cellular aromatic compound metabolic process;cellular metabolic process;cellular nitrogen compound metabolic process;cellular process;cofactor metabolic process;heterocycle metabolic process;metabolic process;nitrogen compound metabolic process;pigment metabolic process
HEM13	Coproporphyrinogen-III oxidase							-0.339003	0.147959	1.23638	-0.0959647	0.159025	0.391864	-0.102085	0.100782	0.65474	biosynthetic process;cellular aromatic compound metabolic process;cellular metabolic process;cellular nitrogen compound metabolic process;cellular process;cofactor metabolic process;heterocycle metabolic process;metabolic process;nitrogen compound metabolic process;pigment metabolic process	cell part;cytosol	biosynthetic process;cellular aromatic compound metabolic process;cellular metabolic process;cellular nitrogen compound metabolic process;cellular process;cofactor metabolic process;heterocycle metabolic process;metabolic process;nitrogen compound metabolic process;pigment metabolic process
HEM15	Ferrochelatase, mitochondrial	+			Keep			-0.869892	0.151923	1.99937	-0.372822	0.221754	0.997967	-0.441271	0.261737	1.00003	biosynthetic process;cellular metabolic process;cellular nitrogen compound metabolic process;cellular process;cofactor metabolic process;heterocycle metabolic process;metabolic process;nitrogen compound metabolic process;pigment metabolic process	cell part;membrane	biosynthetic process;cellular metabolic process;cellular nitrogen compound metabolic process;cellular process;cofactor metabolic process;heterocycle metabolic process;metabolic process;nitrogen compound metabolic process;pigment metabolic process
HEM2	Delta-aminolevulinic acid dehydratase							-0.223488	0.189082	0.751472	-0.137736	0.137759	0.64694	-0.0450423	0.100517	0.284934	biosynthetic process;cellular aromatic compound metabolic process;cellular metabolic process;cellular nitrogen compound metabolic process;cellular process;cofactor metabolic process;heterocycle metabolic process;metabolic process;nitrogen compound metabolic process;pigment metabolic process		biosynthetic process;cellular aromatic compound metabolic process;cellular metabolic process;cellular nitrogen compound metabolic process;cellular process;cofactor metabolic process;heterocycle metabolic process;metabolic process;nitrogen compound metabolic process;pigment metabolic process
HEM3	Porphobilinogen deaminase	+			Keep			-0.841329	0.236202	1.5972	-0.136174	0.299585	0.289381	-0.539093	0.557518	0.627173	biosynthetic process;cellular aromatic compound metabolic process;cellular metabolic process;cellular nitrogen compound metabolic process;cellular process;cofactor metabolic process;heterocycle metabolic process;macromolecule metabolic process;macromolecule modification;metabolic process;nitrogen compound metabolic process;peptidyl-amino acid modification;pigment metabolic process;primary metabol…		biosynthetic process;cellular aromatic compound metabolic process;cellular metabolic process;cellular nitrogen compound metabolic process;cellular process;cofactor metabolic process;heterocycle metabolic process;macromolecule metabolic process;macromolecule modification;metabolic process;nitrogen compound metabolic process;peptidyl-amino acid modification;pigment metabolic process;primary metabol…
HFD1	Fatty aldehyde dehydrogenase HFD1							-0.292954	0.193192	0.922545	0.0464914	0.382829	0.0691105	-0.327735	0.194082	1.00123	catabolic process;cellular aldehyde metabolic process;cellular metabolic process;cellular process;metabolic process	cell part;lipid particle;membrane	catabolic process;cellular aldehyde metabolic process;cellular metabolic process;cellular process;metabolic process
HGH1	FAM203 family protein HGH1							-0.213773	0.10036	1.17881	-0.0898789	0.229347	0.246192	-0.0601313	0.321181	0.109856
HHF1	Histone H4							-0.130503	0.069207	1.08443	0.102123	0.253777	0.253427	-0.221826	0.133905	0.987031	anatomical structure formation involved in morphogenesis;cell differentiation;cellular component assembly;cellular component organization;cellular macromolecular complex assembly;cellular metabolic process;cellular process;chromatin modification;chromatin organization;chromosome organization;developmental process;histone modification;macromolecular complex assembly;macromolecule metabolic process…	cell part;macromolecular complex;nucleosome;protein complex	anatomical structure formation involved in morphogenesis;cell differentiation;cellular component assembly;cellular component organization;cellular macromolecular complex assembly;cellular metabolic process;cellular process;chromatin modification;chromatin organization;chromosome organization;developmental process;histone modification;macromolecular complex assembly;macromolecule metabolic process…
HHO1	Histone H1	+						-0.394211	0.0719289	1.96193	0.247102	0.640202	0.242129	-0.67116	0.359476	1.07685	biological regulation;cellular component assembly;cellular component organization;cellular macromolecular complex assembly;cellular metabolic process;cellular nitrogen compound metabolic process;cellular process;chromatin organization;chromosome organization;DNA metabolic process;DNA packaging;macromolecular complex assembly;macromolecule metabolic process;metabolic process;nitrogen compound meta…	cell part;intracellular membrane-bounded organelle;intracellular organelle;macromolecular complex;nucleosome;nucleus;organelle	biological regulation;cellular component assembly;cellular component organization;cellular macromolecular complex assembly;cellular metabolic process;cellular nitrogen compound metabolic process;cellular process;chromatin organization;chromosome organization;DNA metabolic process;DNA packaging;macromolecular complex assembly;macromolecule metabolic process;metabolic process;nitrogen compound meta…
HHT1	Histone H3	+	+					0.542745	0.0724423	2.23018	0.460989	0.115558	1.69229	0.0685634	0.113728	0.391465	anatomical structure formation involved in morphogenesis;biosynthetic process;cell differentiation;cellular component organization;cellular metabolic process;cellular nitrogen compound metabolic process;cellular process;chromatin organization;chromosome organization;developmental process;DNA metabolic process;DNA repair;macromolecule metabolic process;metabolic process;nitrogen compound metabolic…	cell part;macromolecular complex;nucleosome;protein complex	anatomical structure formation involved in morphogenesis;biosynthetic process;cell differentiation;cellular component organization;cellular metabolic process;cellular nitrogen compound metabolic process;cellular process;chromatin organization;chromosome organization;developmental process;DNA metabolic process;DNA repair;macromolecule metabolic process;metabolic process;nitrogen compound metabolic…
HIS1	ATP phosphoribosyltransferase							-0.537761	0.699191	0.502618	-0.350053	0.859368	0.256815	-0.148641	0.649586	0.136591	amine metabolic process;biosynthetic process;cellular amino acid metabolic process;cellular ketone metabolic process;cellular metabolic process;cellular nitrogen compound metabolic process;cellular process;heterocycle metabolic process;metabolic process;nitrogen compound metabolic process;organic acid metabolic process;primary metabolic process;small molecule metabolic process	cell part;cytoplasm	amine metabolic process;biosynthetic process;cellular amino acid metabolic process;cellular ketone metabolic process;cellular metabolic process;cellular nitrogen compound metabolic process;cellular process;heterocycle metabolic process;metabolic process;nitrogen compound metabolic process;organic acid metabolic process;primary metabolic process;small molecule metabolic process
HIS3	Imidazoleglycerol-phosphate dehydratase							-1.90855	0.878533	1.19429	-0.628347	0.515788	0.771293	-1.20677	0.925067	0.817177	amine metabolic process;biosynthetic process;cellular amino acid metabolic process;cellular ketone metabolic process;cellular metabolic process;cellular nitrogen compound metabolic process;cellular process;heterocycle metabolic process;metabolic process;nitrogen compound metabolic process;organic acid metabolic process;primary metabolic process;small molecule metabolic process		amine metabolic process;biosynthetic process;cellular amino acid metabolic process;cellular ketone metabolic process;cellular metabolic process;cellular nitrogen compound metabolic process;cellular process;heterocycle metabolic process;metabolic process;nitrogen compound metabolic process;organic acid metabolic process;primary metabolic process;small molecule metabolic process
HIS4	Histidine biosynthesis trifunctional protein;Phosphoribosyl-AMP cyclohydrolase;Phosphoribosyl-ATP pyrophosphohydrolase;Histidinol dehydrogenase	+			Keep			-1.58114	0.59469	1.35595	-0.73534	1.06031	0.452685	-0.897153	1.12816	0.519588	amine metabolic process;biosynthetic process;cellular amino acid metabolic process;cellular ketone metabolic process;cellular metabolic process;cellular nitrogen compound metabolic process;cellular process;heterocycle metabolic process;metabolic process;nitrogen compound metabolic process;organic acid metabolic process;primary metabolic process;small molecule metabolic process		amine metabolic process;biosynthetic process;cellular amino acid metabolic process;cellular ketone metabolic process;cellular metabolic process;cellular nitrogen compound metabolic process;cellular process;heterocycle metabolic process;metabolic process;nitrogen compound metabolic process;organic acid metabolic process;primary metabolic process;small molecule metabolic process
HIS5	Histidinol-phosphate aminotransferase	+		+	Keep			-0.84047	0.12107	2.16457	-0.368499	0.259324	0.87634	-0.474337	0.158458	1.45291	amine metabolic process;biosynthetic process;cellular amino acid metabolic process;cellular ketone metabolic process;cellular metabolic process;cellular nitrogen compound metabolic process;cellular process;heterocycle metabolic process;metabolic process;nitrogen compound metabolic process;organic acid metabolic process;primary metabolic process;small molecule metabolic process		amine metabolic process;biosynthetic process;cellular amino acid metabolic process;cellular ketone metabolic process;cellular metabolic process;cellular nitrogen compound metabolic process;cellular process;heterocycle metabolic process;metabolic process;nitrogen compound metabolic process;organic acid metabolic process;primary metabolic process;small molecule metabolic process
HIS7	Imidazole glycerol phosphate synthase hisHF;Glutamine amidotransferase;Cyclase	+			Keep			-0.800936	0.237249	1.55247	-0.30248	0.368716	0.535769	-0.389484	0.369448	0.679041	amine metabolic process;biosynthetic process;cellular amino acid metabolic process;cellular ketone metabolic process;cellular metabolic process;cellular nitrogen compound metabolic process;cellular process;heterocycle metabolic process;metabolic process;nitrogen compound metabolic process;organic acid metabolic process;primary metabolic process;small molecule metabolic process	cell part;cytoplasm;intracellular	amine metabolic process;biosynthetic process;cellular amino acid metabolic process;cellular ketone metabolic process;cellular metabolic process;cellular nitrogen compound metabolic process;cellular process;heterocycle metabolic process;metabolic process;nitrogen compound metabolic process;organic acid metabolic process;primary metabolic process;small molecule metabolic process
HMF1	Protein HMF1	+	+	+	Keep	Discard		-1.08902	0.0499146	3.15519	-0.388666	0.126237	1.4761	-0.650389	0.125218	1.91609		cell part;cytoplasm;cytosol;intracellular membrane-bounded organelle;intracellular organelle;nucleus;organelle
HMG1	3-hydroxy-3-methylglutaryl-coenzyme A reductase 1							0.207881	0.274876	0.494216	0.101768	0.128249	0.518477	0.128117	0.144334	0.578372	alcohol metabolic process;biosynthetic process;cellular lipid metabolic process;cellular metabolic process;cellular nitrogen compound metabolic process;cellular process;cofactor metabolic process;heterocycle metabolic process;isopentenyl diphosphate metabolic process;lipid metabolic process;metabolic process;nitrogen compound metabolic process;nucleobase-containing compound metabolic process;nucl…	cell part;membrane;nuclear envelope	alcohol metabolic process;biosynthetic process;cellular lipid metabolic process;cellular metabolic process;cellular nitrogen compound metabolic process;cellular process;cofactor metabolic process;heterocycle metabolic process;isopentenyl diphosphate metabolic process;lipid metabolic process;metabolic process;nitrogen compound metabolic process;nucleobase-containing compound metabolic process;nucl…
HMO1	High mobility group protein 1	+			Keep			-1.19075	0.321085	1.63097	-0.248448	0.166376	0.911534	-0.9098	0.406767	1.21728	biological regulation;biosynthetic process;cellular component organization;cellular metabolic process;cellular nitrogen compound metabolic process;cellular process;DNA metabolic process;DNA packaging;macromolecule metabolic process;metabolic process;nitrogen compound metabolic process;nucleobase-containing compound metabolic process;primary metabolic process;RNA metabolic process	cell part;cytoplasm;cytosol;intracellular membrane-bounded organelle;intracellular non-membrane-bounded organelle;intracellular organelle;macromolecular complex;nucleolus;nucleus;organelle;preribosome;ribonucleoprotein complex	biological regulation;biosynthetic process;cellular component organization;cellular metabolic process;cellular nitrogen compound metabolic process;cellular process;DNA metabolic process;DNA packaging;macromolecule metabolic process;metabolic process;nitrogen compound metabolic process;nucleobase-containing compound metabolic process;primary metabolic process;RNA metabolic process
HMT1	HNRNP arginine N-methyltransferase							-0.16408	0.214834	0.499115	-0.0596582	0.166625	0.223003	0.0718464	0.251073	0.174409	biological regulation;cellular metabolic process;cellular process;establishment of localization;macromolecule metabolic process;macromolecule modification;metabolic process;nuclear transport;nucleobase-containing compound transport;nucleocytoplasmic transport;one-carbon metabolic process;peptidyl-amino acid modification;primary metabolic process;protein alkylation;protein metabolic process;protei…	cell part;intracellular membrane-bounded organelle;intracellular organelle;nucleus;organelle	biological regulation;cellular metabolic process;cellular process;establishment of localization;macromolecule metabolic process;macromolecule modification;metabolic process;nuclear transport;nucleobase-containing compound transport;nucleocytoplasmic transport;one-carbon metabolic process;peptidyl-amino acid modification;primary metabolic process;protein alkylation;protein metabolic process;protei…
HOC1	Putative glycosyltransferase HOC1	+						0.38514	0.0509324	2.23815	0.144119	0.250219	0.373076	0.465639	0.439459	0.682153	biosynthetic process;carbohydrate metabolic process;cell wall organization or biogenesis;cellular cell wall organization or biogenesis;cellular metabolic process;cellular process;macromolecule metabolic process;metabolic process;polysaccharide metabolic process;primary metabolic process	cell part;macromolecular complex;mannosyltransferase complex;protein complex	biosynthetic process;carbohydrate metabolic process;cell wall organization or biogenesis;cellular cell wall organization or biogenesis;cellular metabolic process;cellular process;macromolecule metabolic process;metabolic process;polysaccharide metabolic process;primary metabolic process
HOG1	Mitogen-activated protein kinase HOG1							0.198742	0.185169	0.690117	0.140835	0.0627334	1.22022	0.0500896	0.121241	0.260811	anatomical structure formation involved in morphogenesis;biological regulation;biosynthetic process;cell wall organization;cell wall organization or biogenesis;cellular cell wall organization;cellular cell wall organization or biogenesis;cellular component assembly;cellular component organization;cellular metabolic process;cellular nitrogen compound metabolic process;cellular process;developmenta…	cell part;cytoplasm;intracellular membrane-bounded organelle;intracellular organelle;nucleus;organelle	anatomical structure formation involved in morphogenesis;biological regulation;biosynthetic process;cell wall organization;cell wall organization or biogenesis;cellular cell wall organization;cellular cell wall organization or biogenesis;cellular component assembly;cellular component organization;cellular metabolic process;cellular nitrogen compound metabolic process;cellular process;developmenta…
HOM2	Aspartate-semialdehyde dehydrogenase							-0.63315	0.292447	1.1916	-0.439564	0.556267	0.51633	-0.205636	0.345839	0.385821	amine metabolic process;biosynthetic process;cellular amino acid metabolic process;cellular ketone metabolic process;cellular metabolic process;cellular nitrogen compound metabolic process;cellular process;metabolic process;nitrogen compound metabolic process;organic acid metabolic process;primary metabolic process;small molecule metabolic process;sulfur compound metabolic process	cell part;cytoplasm	amine metabolic process;biosynthetic process;cellular amino acid metabolic process;cellular ketone metabolic process;cellular metabolic process;cellular nitrogen compound metabolic process;cellular process;metabolic process;nitrogen compound metabolic process;organic acid metabolic process;primary metabolic process;small molecule metabolic process;sulfur compound metabolic process
HOM3	Aspartokinase	+						-0.359681	0.0990877	1.61303	-0.145643	0.318135	0.291633	-0.20909	0.294695	0.463346	amine metabolic process;biosynthetic process;cellular amino acid metabolic process;cellular ketone metabolic process;cellular metabolic process;cellular nitrogen compound metabolic process;cellular process;metabolic process;nitrogen compound metabolic process;organic acid metabolic process;primary metabolic process;small molecule metabolic process;sulfur compound metabolic process		amine metabolic process;biosynthetic process;cellular amino acid metabolic process;cellular ketone metabolic process;cellular metabolic process;cellular nitrogen compound metabolic process;cellular process;metabolic process;nitrogen compound metabolic process;organic acid metabolic process;primary metabolic process;small molecule metabolic process;sulfur compound metabolic process
HOM6	Homoserine dehydrogenase							-1.01327	0.46199	1.20181	-0.424369	0.202854	1.1647	-0.583787	0.45776	0.801845	amine metabolic process;biosynthetic process;cellular amino acid metabolic process;cellular ketone metabolic process;cellular metabolic process;cellular nitrogen compound metabolic process;cellular process;metabolic process;nitrogen compound metabolic process;organic acid metabolic process;primary metabolic process;small molecule metabolic process;sulfur compound metabolic process		amine metabolic process;biosynthetic process;cellular amino acid metabolic process;cellular ketone metabolic process;cellular metabolic process;cellular nitrogen compound metabolic process;cellular process;metabolic process;nitrogen compound metabolic process;organic acid metabolic process;primary metabolic process;small molecule metabolic process;sulfur compound metabolic process
HOR2	(DL)-glycerol-3-phosphatase 2							-0.183209	0.379964	0.308472	-0.412449	0.214555	1.09918	0.250658	0.408568	0.398709	alcohol metabolic process;biosynthetic process;carbohydrate metabolic process;cellular metabolic process;cellular process;metabolic process;phosphorus metabolic process;primary metabolic process;response to abiotic stimulus;response to osmotic stress;response to stimulus;response to stress;small molecule metabolic process	cell part;cytoplasm;intracellular membrane-bounded organelle;intracellular organelle;nucleus;organelle	alcohol metabolic process;biosynthetic process;carbohydrate metabolic process;cellular metabolic process;cellular process;metabolic process;phosphorus metabolic process;primary metabolic process;response to abiotic stimulus;response to osmotic stress;response to stimulus;response to stress;small molecule metabolic process
HOS3	Histone deacetylase HOS3							0.10105	0.269649	0.234429	0.0455535	0.139553	0.201501	-0.014453	0.161232	0.0501866	biological regulation;biosynthetic process;cellular component organization;cellular metabolic process;cellular nitrogen compound metabolic process;cellular process;chromatin modification;chromatin organization;chromosome organization;histone modification;macromolecule metabolic process;macromolecule modification;metabolic process;nitrogen compound metabolic process;nucleobase-containing compound …	cell part;intracellular membrane-bounded organelle;intracellular organelle;nucleus;organelle	biological regulation;biosynthetic process;cellular component organization;cellular metabolic process;cellular nitrogen compound metabolic process;cellular process;chromatin modification;chromatin organization;chromosome organization;histone modification;macromolecule metabolic process;macromolecule modification;metabolic process;nitrogen compound metabolic process;nucleobase-containing compound …
HPA2	Histone acetyltransferase HPA2	+			Keep			-1.94861	0.11894	2.90672	-0.264536	1.21119	0.129836	-1.71407	1.21669	0.870283	cellular component assembly;cellular component organization;cellular metabolic process;cellular process;chromatin modification;chromatin organization;chromosome organization;histone modification;macromolecular complex assembly;macromolecule metabolic process;macromolecule modification;metabolic process;organelle organization;peptidyl-amino acid modification;primary metabolic process;protein acyla…		cellular component assembly;cellular component organization;cellular metabolic process;cellular process;chromatin modification;chromatin organization;chromosome organization;histone modification;macromolecular complex assembly;macromolecule metabolic process;macromolecule modification;metabolic process;organelle organization;peptidyl-amino acid modification;primary metabolic process;protein acyla…
HPR1	THO complex subunit HPR1							-0.472313	0.842752	0.362422	0.169511	0.547985	0.189958	-0.0358219	0.124536	0.175401	biological regulation;biosynthetic process;cellular metabolic process;cellular nitrogen compound metabolic process;cellular process;DNA metabolic process;DNA recombination;DNA repair;establishment of localization;macromolecule metabolic process;metabolic process;mRNA metabolic process;mRNA processing;nitrogen compound metabolic process;nuclear transport;nucleobase-containing compound metabolic pr…	cell part;macromolecular complex;protein complex;THO complex;transcription elongation factor complex	biological regulation;biosynthetic process;cellular metabolic process;cellular nitrogen compound metabolic process;cellular process;DNA metabolic process;DNA recombination;DNA repair;establishment of localization;macromolecule metabolic process;metabolic process;mRNA metabolic process;mRNA processing;nitrogen compound metabolic process;nuclear transport;nucleobase-containing compound metabolic pr…
HPT1	Hypoxanthine-guanine phosphoribosyltransferase							-0.264154	0.133727	1.12011	-0.12397	0.186363	0.433707	-0.0853074	0.061328	0.861399	biosynthetic process;cellular metabolic compound salvage;cellular metabolic process;cellular nitrogen compound metabolic process;cellular process;heterocycle metabolic process;metabolic process;nitrogen compound metabolic process;nucleobase-containing compound metabolic process;nucleobase-containing small molecule metabolic process;nucleotide metabolic process;primary metabolic process;purine-con…	cell part;cytoplasm;intracellular membrane-bounded organelle;intracellular organelle;nucleus;organelle	biosynthetic process;cellular metabolic compound salvage;cellular metabolic process;cellular nitrogen compound metabolic process;cellular process;heterocycle metabolic process;metabolic process;nitrogen compound metabolic process;nucleobase-containing compound metabolic process;nucleobase-containing small molecule metabolic process;nucleotide metabolic process;primary metabolic process;purine-con…
HRB1	Protein HRB1	+			Keep			-0.76688	0.0584749	2.7139	-0.445964	0.257225	1.02089	-0.291509	0.118415	1.29375	catabolic process;cellular metabolic process;cellular nitrogen compound metabolic process;cellular process;establishment of localization;macromolecule metabolic process;metabolic process;mRNA metabolic process;nitrogen compound metabolic process;nuclear transport;nucleobase-containing compound metabolic process;nucleobase-containing compound transport;nucleocytoplasmic transport;primary metabolic…	cell part;cytoplasm;intracellular membrane-bounded organelle;intracellular organelle;nucleus;organelle	catabolic process;cellular metabolic process;cellular nitrogen compound metabolic process;cellular process;establishment of localization;macromolecule metabolic process;metabolic process;mRNA metabolic process;nitrogen compound metabolic process;nuclear transport;nucleobase-containing compound metabolic process;nucleobase-containing compound transport;nucleocytoplasmic transport;primary metabolic…
HRI1	Protein HRI1	+	+					-0.0637481	0.0211571	1.45829	-0.0324525	0.00409868	2.27778	0.0628922	0.0684292	0.597907	establishment of localization;protein targeting;protein transport;transport	cell part;intracellular membrane-bounded organelle;intracellular organelle;membrane;nucleus;organelle	establishment of localization;protein targeting;protein transport;transport
HRK1	Serine/threonine-protein kinase HRK1							-0.0835956	0.155318	0.347143	0.0118669	0.172235	0.0381451	-0.182022	0.131294	0.859073	biological regulation;cellular homeostasis;cellular ion homeostasis;cellular process;homeostatic process	cell part;cytoplasm	biological regulation;cellular homeostasis;cellular ion homeostasis;cellular process;homeostatic process
HRP1	Nuclear polyadenylated RNA-binding protein 4	+			Keep			-1.07481	0.348642	1.47717	-0.41887	0.202562	1.15564	-0.542632	0.364921	0.908511	catabolic process;cellular metabolic process;cellular nitrogen compound metabolic process;cellular process;macromolecule metabolic process;metabolic process;mRNA metabolic process;mRNA processing;nitrogen compound metabolic process;nucleobase-containing compound metabolic process;primary metabolic process;response to biotic stimulus;response to endogenous stimulus;response to stimulus;RNA catabol…	cell part;cytoplasm;intracellular membrane-bounded organelle;intracellular non-membrane-bounded organelle;intracellular organelle;macromolecular complex;mRNA cleavage factor complex;nucleus;organelle;protein complex;ribonucleoprotein complex	catabolic process;cellular metabolic process;cellular nitrogen compound metabolic process;cellular process;macromolecule metabolic process;metabolic process;mRNA metabolic process;mRNA processing;nitrogen compound metabolic process;nucleobase-containing compound metabolic process;primary metabolic process;response to biotic stimulus;response to endogenous stimulus;response to stimulus;RNA catabol…
HRR25	Casein kinase I homolog HRR25	+		+				0.59769	0.155102	1.66317	0.108587	0.20757	0.336748	0.476146	0.128016	1.63343	biological regulation;cellular component organization;cellular metabolic process;cellular nitrogen compound metabolic process;cellular process;cytoskeleton organization;DNA metabolic process;DNA repair;establishment of localization;Golgi vesicle transport;macromolecule metabolic process;macromolecule modification;metabolic process;mitosis;nitrogen compound metabolic process;nuclear division;nucle…	cell part;cytoplasm;intracellular membrane-bounded organelle;intracellular non-membrane-bounded organelle;intracellular organelle;macromolecular complex;membrane;microtubule organizing center;nucleolus;nucleoplasm;nucleus;organelle;plasma membrane;preribosome;protein complex;ribonucleoprotein complex;site of polarized growth	biological regulation;cellular component organization;cellular metabolic process;cellular nitrogen compound metabolic process;cellular process;cytoskeleton organization;DNA metabolic process;DNA repair;establishment of localization;Golgi vesicle transport;macromolecule metabolic process;macromolecule modification;metabolic process;mitosis;nitrogen compound metabolic process;nuclear division;nucle…
HSC82	ATP-dependent molecular chaperone HSC82			+				0.0447432	0.0572197	0.510977	-0.000216502	0.0101771	0.0114615	0.0341147	0.0087321	1.67472	biological regulation;cellular component assembly;cellular component organization;cellular macromolecular complex assembly;cellular metabolic process;cellular nitrogen compound metabolic process;cellular process;chromosome organization;DNA metabolic process;homeostatic process;macromolecular complex assembly;macromolecule metabolic process;metabolic process;nitrogen compound metabolic process;nuc…	cell part;intracellular membrane-bounded organelle;intracellular organelle;mitochondrion;organelle	biological regulation;cellular component assembly;cellular component organization;cellular macromolecular complex assembly;cellular metabolic process;cellular nitrogen compound metabolic process;cellular process;chromosome organization;DNA metabolic process;homeostatic process;macromolecular complex assembly;macromolecule metabolic process;metabolic process;nitrogen compound metabolic process;nuc…
HSP10	10 kDa heat shock protein, mitochondrial	+	+		Keep	Keep		-2.31796	0.394868	2.02068	-1.32629	0.462852	1.41702	-0.926721	0.737536	0.791868	cellular component assembly;cellular component organization;cellular macromolecular complex assembly;cellular metabolic process;cellular process;establishment of localization;macromolecular complex assembly;macromolecule metabolic process;metabolic process;primary metabolic process;protein complex assembly;protein folding;protein metabolic process;protein targeting;protein transport;transmembrane…	cell part	cellular component assembly;cellular component organization;cellular macromolecular complex assembly;cellular metabolic process;cellular process;establishment of localization;macromolecular complex assembly;macromolecule metabolic process;metabolic process;primary metabolic process;protein complex assembly;protein folding;protein metabolic process;protein targeting;protein transport;transmembrane…
HSP104	Heat shock protein 104	+						-0.3951	0.0731077	1.94997	0.120517	0.496835	0.145563	-0.509002	0.379382	0.836378	carbohydrate metabolic process;cellular component disassembly;cellular component organization;cellular metabolic process;cellular process;localization;macromolecule metabolic process;metabolic process;oligosaccharide metabolic process;primary metabolic process;protein folding;protein metabolic process;response to abiotic stimulus;response to heat;response to stimulus;response to stress	cell part;cytoplasm;intracellular membrane-bounded organelle;intracellular organelle;macromolecular complex;nucleus;organelle;protein complex	carbohydrate metabolic process;cellular component disassembly;cellular component organization;cellular metabolic process;cellular process;localization;macromolecule metabolic process;metabolic process;oligosaccharide metabolic process;primary metabolic process;protein folding;protein metabolic process;response to abiotic stimulus;response to heat;response to stimulus;response to stress
HSP12	12 kDa heat shock protein	+			Keep			-2.68871	0.718221	1.63886	-0.783233	1.2445	0.409482	-1.91108	1.205	0.955035	biological adhesion;cell adhesion;cellular component organization;cellular membrane organization;cellular process;membrane organization;plasma membrane organization;response to abiotic stimulus;response to chemical stimulus;response to heat;response to osmotic stress;response to oxidative stress;response to stimulus;response to stress	cell part;cytosol;endosome;intracellular membrane-bounded organelle;intracellular organelle;membrane;organelle;plasma membrane	biological adhesion;cell adhesion;cellular component organization;cellular membrane organization;cellular process;membrane organization;plasma membrane organization;response to abiotic stimulus;response to chemical stimulus;response to heat;response to osmotic stress;response to oxidative stress;response to stimulus;response to stress
HSP150	Cell wall mannoprotein HSP150	+	+		Keep	Keep		-2.17049	0.469946	1.81618	-1.05613	0.249389	1.74271	-1.7668	1.1086	0.958599	cell wall organization;cell wall organization or biogenesis;cellular cell wall organization;cellular cell wall organization or biogenesis;cellular component organization;cellular process;external encapsulating structure organization;metabolic process	cell part;cell wall;external encapsulating structure;extracellular region;site of polarized growth	cell wall organization;cell wall organization or biogenesis;cellular cell wall organization;cellular cell wall organization or biogenesis;cellular component organization;cellular process;external encapsulating structure organization;metabolic process
HSP26	Heat shock protein 26							-1.36913	0.81882	0.993911	0.395391	1.28475	0.188896	-1.70999	0.968056	1.03489	cellular metabolic process;cellular process;macromolecule metabolic process;metabolic process;primary metabolic process;protein folding;protein metabolic process;response to abiotic stimulus;response to heat;response to stimulus;response to stress	cell part;cytoplasm;intracellular membrane-bounded organelle;intracellular non-membrane-bounded organelle;intracellular organelle;macromolecular complex;nucleus;organelle;ribonucleoprotein complex	cellular metabolic process;cellular process;macromolecule metabolic process;metabolic process;primary metabolic process;protein folding;protein metabolic process;response to abiotic stimulus;response to heat;response to stimulus;response to stress
HSP31	Probable chaperone protein HSP31	+			Keep			-2.33235	0.302007	2.2563	-0.573196	0.91358	0.408167	-1.68394	0.701869	1.27312	biosynthetic process;catabolic process;cell communication;cellular aldehyde metabolic process;cellular ketone metabolic process;cellular metabolic process;cellular process;metabolic process;organic acid metabolic process;response to chemical stimulus;response to external stimulus;response to extracellular stimulus;response to oxidative stress;response to stimulus;response to stress;small molecule…	cell part;intracellular non-membrane-bounded organelle;intracellular organelle;macromolecular complex;organelle;ribonucleoprotein complex	biosynthetic process;catabolic process;cell communication;cellular aldehyde metabolic process;cellular ketone metabolic process;cellular metabolic process;cellular process;metabolic process;organic acid metabolic process;response to chemical stimulus;response to external stimulus;response to extracellular stimulus;response to oxidative stress;response to stimulus;response to stress;small molecule…
HSP42	Heat shock protein 42	+			Keep			-1.10887	0.0153234	4.19621	-0.111161	0.44718	0.149508	-0.954269	0.511721	1.07594	cellular component organization;cellular process;cytoskeleton organization;organelle organization	cell part;cytoskeleton;intracellular non-membrane-bounded organelle;intracellular organelle;organelle	cellular component organization;cellular process;cytoskeleton organization;organelle organization
HSP60	Heat shock protein 60, mitochondrial							-0.510582	0.252502	1.13823	-0.29879	0.148897	1.1323	-0.238233	0.125949	1.08679	biological regulation;cellular component assembly;cellular component organization;cellular macromolecular complex assembly;cellular metabolic process;cellular process;establishment of localization;macromolecular complex assembly;macromolecule metabolic process;metabolic process;primary metabolic process;protein complex assembly;protein folding;protein maturation;protein metabolic process;protein …	cell part;cytosol;intracellular membrane-bounded organelle;intracellular non-membrane-bounded organelle;intracellular organelle;membrane;mitochondrion;organelle	biological regulation;cellular component assembly;cellular component organization;cellular macromolecular complex assembly;cellular metabolic process;cellular process;establishment of localization;macromolecular complex assembly;macromolecule metabolic process;metabolic process;primary metabolic process;protein complex assembly;protein folding;protein maturation;protein metabolic process;protein …
[truncated: 1,062 more rows]
